# Supplementary material for: Identification of Genes Potentially Regulated by Human Polynucleotide Phosphorylase (hPNPaseold-35) Using Melanoma as a Model
Source: PLoS One. 2013 Oct 15;8(10):e76284. doi: 10.1371/journal.pone.0076284 (PMC3797080; doi:10.1371/journal.pone.0076284)
Supplement: Table S3 — Potential hPNPaseold-35 regulated genes. Genes significantly regulated putatively by hPNPaseold-35 “directly” (A) & (B) and “indirectly” (C) & (D). (XLSX) [file pone.0076284.s013.xlsx]

## Sheet: S3a
Table S3a. hPNPaseold-35 putative "directly" regulated genes in hPNPaseold-35 knockdown dataset
Probe set	Gene Title	Gene Symbol	Me_Ctrl_1	Me_Ctrl_2	Me_Ctrl_3	Me_Ctrl Log (Mean)	Me_PNP_KO_1	Me_PNP_KO_2	Me_PNP_KO_3	Me_PNP_KO Log (Mean)	Fold Change (Geometric)	p-value	q-value
200728_at	ARP2 actin-related protein 2 homolog (yeast)	ACTR2	11.5183	11.4201	11.468	11.4688	11.595	11.6025	11.6271	11.6082	1.10148	0.00963063	0.0471946
212175_s_at	adenylate kinase 2	AK2	10.8901	10.9682	10.953	10.9371	11.2037	11.2384	11.2478	11.23	1.22509	0.000434896	0.00984892
202054_s_at	aldehyde dehydrogenase 3 family, member A2	ALDH3A2	7.77969	7.59522	7.64242	7.67244	8.06086	8.0157	8.09403	8.05686	1.30533	0.00301168	0.0250919
202022_at	aldolase C, fructose-bisphosphate	ALDOC	8.11255	8.11313	8.02616	8.08395	8.26	8.31647	8.22849	8.26832	1.13632	0.00887246	0.0450887
212237_at	additional sex combs like 1 (Drosophila)	ASXL1	8.20807	8.22436	8.21701	8.21648	8.45702	8.52049	8.36618	8.4479	1.17399	0.00679293	0.0386174
201084_s_at	BCL2-associated transcription factor 1	BCLAF1	9.93925	9.88023	9.86122	9.89357	10.2428	10.0731	10.2666	10.1941	1.23163	0.0100091	0.0482349
201849_at	BCL2/adenovirus E1B 19kDa interacting protein 3	BNIP3	10.9183	10.9386	10.9188	10.9253	11.4568	11.5381	11.4737	11.4895	1.47864	2.53286e-05	0.00400858
204531_s_at	breast cancer 1, early onset	BRCA1	8.27906	8.06946	8.2062	8.18491	8.82713	8.67275	8.8006	8.76682	1.49684	0.00170443	0.0191881
202102_s_at	bromodomain containing 4	BRD4	10.1276	10.0653	10.0501	10.081	10.5367	10.5506	10.5481	10.5451	1.37951	4.26769e-05	0.004568
214475_x_at	calpain 3, (p94)	CAPN3	10.1953	10.1756	10.1049	10.1586	10.575	10.5837	10.628	10.5956	1.35376	0.000165967	0.00687503
221685_s_at	coiled-coil domain containing 99	CCDC99	9.23265	9.16539	9.09265	9.16356	9.44239	9.36187	9.48633	9.43019	1.203	0.00804986	0.0425497
202769_at	cyclin G2	CCNG2	7.59949	7.68512	7.62525	7.63662	7.78301	7.92756	7.89918	7.86991	1.17552	0.010211	0.0488326
205046_at	centromere protein E, 312kDa	CENPE	8.36352	8.45238	8.38212	8.39934	8.68733	8.63615	8.80353	8.709	1.23942	0.00537125	0.0340694
219555_s_at	centromere protein N	CENPN	10.1662	10.2426	10.2014	10.2034	10.3918	10.4552	10.4753	10.4408	1.17882	0.00208848	0.0209515
214426_x_at	chromatin assembly factor 1, subunit A (p150)	CHAF1A	8.89557	8.91779	8.87966	8.89767	9.31842	9.34032	9.35744	9.33873	1.3576	9.80957e-06	0.00317901
219913_s_at	crooked neck pre-mRNA splicing factor-like 1 (Drosophila)	CRNKL1	7.944	7.91727	7.86832	7.90986	8.25042	8.09141	8.28697	8.2096	1.23092	0.00941699	0.0464948
200794_x_at	DAZ associated protein 2	DAZAP2	11.2675	11.2666	11.2625	11.2656	11.3979	11.41	11.4076	11.4051	1.1016	4.07667e-06	0.00233706
212855_at	DCN1, defective in cullin neddylation 1, domain containing 4 (S. cerevisiae)	DCUN1D4	8.37091	8.2409	8.35516	8.32232	8.7132	8.59495	8.82553	8.71122	1.3094	0.00762158	0.0411812
208159_x_at	DEAD/H (Asp-Glu-Ala-Asp/His) box polypeptide 11 (CHL1-like helicase homolog, S. cerevisiae)	DDX11	8.68124	8.52406	8.55247	8.58592	8.99897	9.10303	8.98587	9.02929	1.35977	0.00189486	0.0201313
208896_at	DEAD (Asp-Glu-Ala-Asp) box polypeptide 18	DDX18	9.85736	9.81584	9.83692	9.83671	10.243	10.186	10.2475	10.2255	1.30931	7.34002e-05	0.00518369
201210_at	DEAD (Asp-Glu-Ala-Asp) box polypeptide 3, X-linked	DDX3X	11.6781	11.5582	11.6251	11.6205	11.8225	11.8246	11.829	11.8254	1.1526	0.00414123	0.0296901
204800_s_at	dehydrogenase/reductase (SDR family) member 12	DHRS12	6.20451	6.06554	5.98143	6.08383	6.9761	6.66109	6.89008	6.84243	1.69185	0.00267578	0.0235325
201536_at	dual specificity phosphatase 3 (vaccinia virus phosphatase VH1-related)	DUSP3	9.05411	9.05549	9.05661	9.05541	9.22311	9.20252	9.21221	9.21261	1.11513	1.25266e-05	0.00335467
208956_x_at	dUTP pyrophosphatase	DUT	12.0325	12.0722	12.0985	12.0677	12.2133	12.2261	12.2746	12.238	1.12526	0.00313443	0.0256382
200597_at	eukaryotic translation initiation factor 3, subunit A	EIF3A	7.52972	7.26656	7.31876	7.37168	7.88194	7.77798	7.76787	7.80926	1.35433	0.00773583	0.041549
211938_at	eukaryotic translation initiation factor 4B	EIF4B	10.1892	10.226	10.2007	10.2053	10.3779	10.414	10.3388	10.3769	1.12634	0.0021146	0.0210312
208706_s_at	eukaryotic translation initiation factor 5	EIF5	10.1064	10.1288	10.2024	10.1458	10.4113	10.3531	10.429	10.3978	1.19083	0.00242387	0.0224232
220147_s_at	family with sequence similarity 60, member A	FAM60A	10.3368	10.3533	10.3289	10.3397	11.1423	11.2394	11.1895	11.1904	1.8034	7.94875e-06	0.00297076
213180_s_at	golgi SNAP receptor complex member 2	GOSR2	7.64631	7.62635	7.64255	7.6384	7.84399	7.89728	7.79253	7.8446	1.15365	0.00260659	0.023216
202356_s_at	general transcription factor IIF, polypeptide 1, 74kDa	GTF2F1	8.33733	8.29345	8.3737	8.33483	8.49449	8.63969	8.60407	8.57941	1.18475	0.00779284	0.0416897
214500_at	H2A histone family, member Y	H2AFY	5.69629	5.46275	5.62137	5.59347	6.20321	6.04173	6.43725	6.22739	1.55178	0.00906953	0.0455495
212999_x_at	major histocompatibility complex, class II, DQ beta 1	HLA-DQB1	7.11482	7.32399	7.05463	7.16448	7.6619	7.5259	7.74196	7.64325	1.39356	0.00972294	0.0474568
210095_s_at	insulin-like growth factor binding protein 3	IGFBP3	6.34027	6.71108	6.43053	6.49396	7.08181	7.02934	6.99341	7.03485	1.45487	0.00916048	0.0458422
217805_at	interleukin enhancer binding factor 3, 90kDa	ILF3	9.30309	9.48033	9.284	9.35581	9.67935	9.66142	9.72628	9.68901	1.25981	0.00701809	0.0393908
201892_s_at	IMP (inosine monophosphate) dehydrogenase 2	IMPDH2	12.0192	12.054	11.9986	12.0239	12.143	12.1446	12.153	12.1469	1.08893	0.0017159	0.0192538
209566_at	insulin induced gene 2	INSIG2	8.57102	8.49899	8.53929	8.53643	8.90752	8.77154	8.86622	8.84843	1.24142	0.00233434	0.0221138
212505_s_at	KIAA0892	KIAA0892	8.07976	7.95615	8.0044	8.01344	8.39825	8.30786	8.26255	8.32289	1.23924	0.00450193	0.0310104
218574_s_at	LIM and cysteine-rich domains 1	LMCD1	8.38992	8.34558	8.23653	8.32401	8.78249	8.73921	8.75112	8.75761	1.3506	0.000790676	0.01355
41160_at	methyl-CpG binding domain protein 3	MBD3	8.57309	8.77492	8.77678	8.70826	9.1159	9.21226	9.08709	9.13842	1.34737	0.00514692	0.0332939
222037_at	minichromosome maintenance complex component 4	MCM4	8.75365	8.75069	8.75019	8.75151	9.05424	8.93572	9.02355	9.0045	1.19168	0.0020565	0.0208869
203497_at	mediator complex subunit 1	MED1	9.17218	9.14067	9.15738	9.15674	9.38615	9.38778	9.40525	9.39306	1.17798	2.74174e-05	0.00400858
204825_at	maternal embryonic leucine zipper kinase	MELK	10.6829	10.7006	10.6955	10.693	10.7616	10.811	10.8013	10.7913	1.07052	0.00354814	0.0274123
212021_s_at	antigen identified by monoclonal antibody Ki-67	MKI67	9.0573	9.09029	9.02964	9.05908	9.33781	9.25289	9.30773	9.29948	1.18132	0.00138663	0.0175419
219363_s_at	MTERF domain containing 1	MTERFD1	9.83894	9.78532	9.89778	9.84068	10.1637	10.1212	10.1205	10.1351	1.22643	0.00114919	0.0162156
222105_s_at	NFKB inhibitor interacting Ras-like 2	NKIRAS2	6.54625	6.58727	6.66673	6.60008	6.80483	6.87668	6.86981	6.85044	1.1895	0.00402073	0.0293172
202184_s_at	nucleoporin 133kDa	NUP133	8.47162	8.56914	8.49528	8.51201	8.65834	8.66605	8.6889	8.6711	1.11658	0.00664963	0.0381351
219530_at	partner and localizer of BRCA2	PALB2	8.39803	8.3783	8.39862	8.39165	8.60943	8.5362	8.57158	8.5724	1.13348	0.00123217	0.0166815
201190_s_at	phosphatidylinositol transfer protein, alpha	PITPNA	8.58233	8.55849	8.56858	8.5698	8.65366	8.72991	8.75592	8.71316	1.10448	0.0103554	0.0492455
212037_at	pinin, desmosome associated protein	PNN	9.09273	8.97265	9.0146	9.02666	9.5611	9.43864	9.56536	9.5217	1.40936	0.000811284	0.0136369
212836_at	polymerase (DNA-directed), delta 3, accessory subunit	POLD3	7.13825	7.10661	7.15672	7.13386	7.44751	7.33638	7.40573	7.39654	1.1997	0.00178975	0.0196639
205053_at	primase, DNA, polypeptide 1 (49kDa)	PRIM1	9.11663	9.03353	9.07388	9.07468	9.19321	9.18294	9.21391	9.19668	1.08824	0.0089468	0.0452977
216221_s_at	pumilio homolog 2 (Drosophila)	PUM2	9.19283	9.17684	9.19698	9.18888	9.56542	9.50853	9.51564	9.52986	1.26662	5.57344e-05	0.00459688
220955_x_at	RAB23, member RAS oncogene family	RAB23	7.66975	7.7311	7.65149	7.68411	7.92847	7.86795	7.90492	7.90045	1.16178	0.0019199	0.0201403
200608_s_at	RAD21 homolog (S. pombe)	RAD21	10.8642	10.9632	11.1153	10.9809	11.4018	11.3955	11.4291	11.4088	1.34528	0.00438808	0.0306472
201046_s_at	RAD23 homolog A (S. cerevisiae)	RAD23A	9.32585	9.38498	9.39752	9.36945	9.65932	9.63008	9.6718	9.65373	1.21781	0.000358465	0.00912197
211974_x_at	recombination signal binding protein for immunoglobulin kappa J region	RBPJ	9.94301	9.88911	9.88513	9.90575	10.1279	10.1314	10.1552	10.1382	1.1748	0.000347262	0.00898538
204668_at	ring finger protein 24	RNF24	6.52661	6.57695	6.55274	6.5521	6.82483	6.72309	6.75152	6.76648	1.16021	0.00310048	0.0254975
204900_x_at	Sin3A-associated protein, 30kDa	SAP30	9.46349	9.4702	9.52334	9.48568	9.5838	9.59318	9.59861	9.59186	1.07638	0.00544177	0.0343418
200069_at	squamous cell carcinoma antigen recognized by T cells 3	SART3	8.54111	8.61279	8.64163	8.59851	8.89573	8.86088	8.95894	8.90518	1.23685	0.00177722	0.0196011
221806_s_at	SET domain containing 5	SETD5	9.22238	9.05599	9.1239	9.13409	9.5008	9.43289	9.43671	9.4568	1.25068	0.00370067	0.0279349
211185_s_at	splicing factor 3b, subunit 1, 155kDa	SF3B1	11.6337	11.6622	11.681	11.659	11.9235	11.8689	11.8435	11.8786	1.16447	0.00129646	0.0169976
201129_at	splicing factor, arginine/serine-rich 7, 35kDa	SFRS7	9.5777	9.67433	9.61088	9.62097	10.0844	10.0775	10.03	10.064	1.35943	0.000180387	0.00692378
222263_at	solute carrier family 35, member E1	SLC35E1	7.53567	7.47817	7.62912	7.54766	7.77021	7.80419	7.87885	7.81775	1.20589	0.00770125	0.0414342
212944_at	solute carrier family 5 (inositol transporters), member 3	SLC5A3	10.487	10.3974	10.4165	10.4336	10.927	10.7754	10.8423	10.8482	1.33295	0.00130434	0.0170519
213720_s_at	SWI/SNF related, matrix associated, actin dependent regulator of chromatin, subfamily a, member 4	SMARCA4	9.1924	9.06793	9.09913	9.11982	9.33289	9.37745	9.38005	9.36346	1.18398	0.0038118	0.0283939
209259_s_at	structural maintenance of chromosomes 3	SMC3	9.54079	9.49292	9.53364	9.52245	10.0554	9.79099	9.96051	9.93563	1.33162	0.00631365	0.0369981
212579_at	structural maintenance of chromosomes flexible hinge domain containing 1	SMCHD1	7.66758	7.65282	7.76696	7.69579	8.42916	8.24024	8.56666	8.41202	1.64288	0.0021019	0.0209742
212921_at	SET and MYND domain containing 2	SMYD2	5.69563	5.48787	5.53794	5.57381	6.45442	6.25369	6.3889	6.36567	1.7313	0.000776005	0.013458
208920_at	sorcin	SRI	7.98272	7.99889	7.98356	7.98839	8.28776	8.24014	8.27837	8.26876	1.2145	5.47038e-05	0.00459688
203016_s_at	synovial sarcoma, X breakpoint 2 interacting protein	SSX2IP	8.37628	8.29761	8.40428	8.35939	8.63291	8.59416	8.63324	8.6201	1.19807	0.00163689	0.0189253
204596_s_at	stanniocalcin 1	STC1	4.5388	4.6691	4.72365	4.64385	5.11081	5.07282	5.12419	5.10261	1.37436	0.00128983	0.0169593
210053_at	TAF5 RNA polymerase II, TATA box binding protein (TBP)-associated factor, 100kDa	TAF5	7.47938	7.42425	7.35087	7.41817	7.58458	7.60284	7.63171	7.60637	1.13935	0.00900866	0.0453435
214283_at	transmembrane protein 97	TMEM97	7.72866	7.84222	7.71736	7.76275	7.99264	7.97147	7.96594	7.97669	1.15985	0.00626478	0.0368694
202341_s_at	tripartite motif-containing 2	TRIM2	11.4284	11.3557	11.3372	11.3738	11.9723	11.8523	11.9229	11.9158	1.45605	0.000262591	0.00806656
201009_s_at	thioredoxin interacting protein	TXNIP	8.25483	8.24546	8.20948	8.23659	8.81747	8.76731	8.65601	8.74693	1.42438	0.000506043	0.0107051
205788_s_at	zinc finger CCCH-type containing 11A	ZC3H11A	10.5203	10.4131	10.3783	10.4372	10.6317	10.6823	10.6307	10.6482	1.1575	0.0101325	0.0485906
218149_s_at	zinc finger protein 395	ZNF395	8.08135	7.99541	8.05353	8.04343	8.28872	8.2821	8.39003	8.32028	1.21155	0.00302903	0.0251668

## Sheet: S3b
Table S3b. hPNPaseold-35 putative "directly" regulated genes in hPNPaseold-35 overexpression dataset
Probe set	Gene Title	Gene Symbol	PF13	PF14	PF15	AdVec_36hs Mean (Log2)	PF19	PF20	PF21	AdPNP_36hs Mean (Log2)	Fold Change (Geometric)	p-value (a-level: 0.001)	q-value (FDR ≤ 5%)
200727_s_at	ARP2 actin-related protein 2 homolog (yeast)	ACTR2	9.63141	9.46699	9.55635	9.55158	9.04861	9.07081	8.96642	9.02861	-1.43691	0.000791821	0.00988829
205996_s_at	adenylate kinase 2	AK2	8.81504	8.89108	8.83619	8.84744	8.59055	8.57409	8.61427	8.59297	-1.1929	0.000565179	0.00948033
202054_s_at	aldehyde dehydrogenase 3 family, member A2	ALDH3A2	8.20271	8.19733	8.20986	8.2033	7.92805	7.85516	7.87387	7.88569	-1.24626	0.0001376	0.00732637
202022_at	aldolase C, fructose-bisphosphate	ALDOC	8.0951	8.13584	8.02186	8.08427	7.68689	7.71718	7.74759	7.71722	-1.28971	0.000621473	0.00962276
212237_at	additional sex combs like 1 (Drosophila)	ASXL1	8.19211	8.21693	8.12259	8.17721	7.76764	7.80803	7.78553	7.78707	-1.31052	0.000216787	0.00758095
201101_s_at	BCL2-associated transcription factor 1	BCLAF1	10.2536	10.1994	10.1581	10.2037	9.8214	9.83587	9.79645	9.81791	-1.30659	0.000210017	0.00758095
201848_s_at	BCL2/adenovirus E1B 19kDa interacting protein 3	BNIP3	11.1931	11.2051	11.2279	11.2087	10.8352	10.8793	10.843	10.8525	-1.28006	3.05445e-05	0.00472217
211851_x_at	breast cancer 1, early onset	BRCA1	6.68169	6.64555	6.74545	6.6909	6.38466	6.35589	6.41841	6.38632	-1.23506	0.000892878	0.0102153
202102_s_at	bromodomain containing 4	BRD4	10.536	10.5978	10.5524	10.5621	10.1759	10.2203	10.2829	10.2264	-1.26199	0.000747724	0.00979887
210944_s_at	calpain 3, (p94)	CAPN3	10.0355	9.99049	9.95866	9.9949	9.6044	9.60329	9.70195	9.63654	-1.28196	0.000825227	0.0100746
221685_s_at	coiled-coil domain containing 99	CCDC99	9.17864	9.17104	9.18416	9.17795	8.99841	9.00737	8.99841	9.00139	-1.13018	3.35916e-06	0.0021325
211559_s_at	cyclin G2	CCNG2	6.91344	6.71113	6.91902	6.84786	6.06486	5.92398	6.02466	6.0045	-1.79423	0.000462484	0.00885155
205046_at	centromere protein E, 312kDa	CENPE	9.7902	9.78254	9.7224	9.76505	9.50425	9.46799	9.50756	9.49326	-1.2073	0.000400257	0.0085682
219555_s_at	centromere protein N	CENPN	10.4074	10.4077	10.4009	10.4053	10.1556	10.1549	10.1701	10.1602	-1.1852	1.4367e-06	0.00169916
214426_x_at	chromatin assembly factor 1, subunit A (p150)	CHAF1A	9.21352	9.11298	9.14671	9.15773	8.69434	8.70428	8.69816	8.69893	-1.37441	0.000102257	0.00644176
219913_s_at	crooked neck pre-mRNA splicing factor-like 1 (Drosophila)	CRNKL1	7.9727	7.9405	7.97321	7.96214	7.71452	7.67942	7.64201	7.67865	-1.21713	0.000273793	0.00815346
200794_x_at	DAZ associated protein 2	DAZAP2	10.4067	10.3896	10.4323	10.4095	10.1276	10.103	10.1485	10.1263	-1.2169	9.71981e-05	0.00644176
212853_at	DCN1, defective in cullin neddylation 1, domain containing 4 (S. cerevisiae)	DCUN1D4	7.55756	7.63172	7.60575	7.59834	7.34174	7.25405	7.29556	7.29712	-1.23219	0.00083396	0.0100964
208149_x_at	DEAD/H (Asp-Glu-Ala-Asp/His) box polypeptide 11 (CHL1-like helicase homolog, S. cerevisiae)	DDX11	8.09162	8.0297	8.01093	8.04408	7.56919	7.6449	7.66087	7.62499	-1.33709	0.000358675	0.00845629
208897_s_at	DEAD (Asp-Glu-Ala-Asp) box polypeptide 18	DDX18	10.3234	10.2682	10.3332	10.3083	10.0767	10.0568	10.0901	10.0745	-1.17591	0.000478744	0.00885155
201211_s_at	DEAD (Asp-Glu-Ala-Asp) box polypeptide 3, X-linked	DDX3X	8.71354	8.74185	8.7033	8.71956	8.53709	8.53619	8.4817	8.51833	-1.14968	0.000744273	0.00978081
204800_s_at	dehydrogenase/reductase (SDR family) member 12	DHRS12	6.23078	6.26702	6.28019	6.25933	6.01395	5.949	6.02269	5.99521	-1.2009	0.00066086	0.00965622
201538_s_at	dual specificity phosphatase 3	DUSP3	7.49561	7.53093	7.50135	7.5093	7.25205	7.19971	7.26887	7.24021	-1.20505	0.000333347	0.00845629
209932_s_at	deoxyuridine triphosphatase	DUT	11.0632	11.0035	11.088	11.0516	10.4983	10.6037	10.6048	10.5689	-1.39733	0.000368713	0.00851535
200596_s_at	eukaryotic translation initiation factor 3, subunit A	EIF3A	11.1537	11.1559	11.139	11.1496	11.0632	11.0455	11.0274	11.0454	-1.07491	0.000859699	0.0101793
211937_at	eukaryotic translation initiation factor 4B	EIF4B	10.3805	10.3704	10.3784	10.3764	10.2558	10.2644	10.2843	10.2682	-1.07792	0.000272551	0.00815346
208705_s_at	eukaryotic translation initiation factor 5	EIF5	12.5239	12.4928	12.5527	12.5231	12.3595	12.3655	12.3727	12.3659	-1.11514	0.000889296	0.0102153
220147_s_at	family with sequence similarity 60, member A	FAM60A	11.326	11.3239	11.3279	11.3259	11.241	11.2503	11.2446	11.2453	-1.05749	1.03425e-05	0.00407639
213180_s_at	golgi SNAP receptor complex member 2	GOSR2	7.71591	7.72584	7.71591	7.71922	7.51346	7.51913	7.55201	7.5282	-1.14157	0.000105796	0.00646752
202355_s_at	general transcription factor IIF, polypeptide 1, 74kDa	GTF2F1	8.30133	8.30597	8.32746	8.31159	8.11668	8.14559	8.15702	8.13976	-1.12648	0.000286613	0.00819903
214501_s_at	H2A histone family, member Y	H2AFY	9.84356	9.78757	9.85712	9.82942	9.4321	9.53163	9.46829	9.47734	-1.2764	0.00061545	0.00962276
209480_at	major histocompatibility complex, class II, DQ beta 1	HLA-DQB1	5.87233	5.77892	5.80712	5.81946	5.38429	5.39745	5.26428	5.34867	-1.38586	0.000742519	0.00977333
210095_s_at	insulin-like growth factor binding protein 3	IGFBP3	7.55548	7.3358	7.41214	7.43448	6.60748	6.49076	6.40537	6.50121	-1.9096	0.000428948	0.00866897
208930_s_at	interleukin enhancer binding factor 3, 90kDa	ILF3	10.1973	10.1927	10.2226	10.2042	9.8831	9.88784	9.9047	9.89188	-1.2417	1.03956e-05	0.00407639
201892_s_at	IMP (inosine 5'-monophosphate) dehydrogenase 2	IMPDH2	12.3098	12.2815	12.2923	12.2946	12.0328	12.0834	12.0999	12.0721	-1.16675	0.0005193	0.00902475
209566_at	insulin induced gene 2	INSIG2	10.0446	10.1573	10.1837	10.1285	9.54645	9.55094	9.54645	9.54795	-1.49547	0.000169246	0.00743773
212505_s_at	KIAA0892	KIAA0892	8.18439	8.19839	8.22091	8.20123	7.99012	7.9785	7.96829	7.97897	-1.16656	5.63024e-05	0.00518542
218574_s_at	LIM and cysteine-rich domains 1	LMCD1	8.36647	8.39126	8.40452	8.38742	7.7796	7.76232	7.82012	7.78734	-1.51579	8.01539e-06	0.00367498
202463_s_at	methyl-CpG binding domain protein 3	MBD3	7.99167	8.04738	8.04361	8.02755	7.82295	7.76487	7.76501	7.78428	-1.18368	0.000770767	0.00988829
222037_at	minichromosome maintenance complex component 4	MCM4	8.40325	8.33737	8.39861	8.37975	7.74561	7.87877	7.81443	7.81294	-1.48124	0.000207891	0.00758095
203496_s_at	mediator complex subunit 1	MED1	8.53363	8.43402	8.44274	8.47013	8.17056	8.195	8.15384	8.17313	-1.22858	0.000948414	0.0103655
204825_at	maternal embryonic leucine zipper kinase	MELK	10.679	10.6451	10.6534	10.6592	10.2364	10.321	10.3455	10.301	-1.28186	0.000490472	0.00892144
212022_s_at	antigen identified by monoclonal antibody Ki-67	MKI67	10.0334	9.99936	9.97329	10.002	9.51451	9.58034	9.52824	9.54103	-1.37647	6.45606e-05	0.00548193
219363_s_at	MTERF domain containing 1	MTERFD1	10.1084	10.107	10.1084	10.1079	10.0039	10.0147	9.99991	10.0062	-1.07306	2.13797e-05	0.00472217
222105_s_at	NFKB inhibitor interacting Ras-like 2	NKIRAS2	6.78875	6.81312	6.82462	6.80883	6.51279	6.55365	6.59812	6.55485	-1.19249	0.000693031	0.0097079
202184_s_at	nucleoporin 133kDa	NUP133	8.61884	8.61293	8.61884	8.61687	8.38826	8.42995	8.40726	8.40849	-1.15539	6.91139e-05	0.00564737
219530_at	partner and localizer of BRCA2	PALB2	8.9032	8.96021	8.97642	8.94661	8.56461	8.6031	8.62014	8.59595	-1.27514	0.000221626	0.00768504
201192_s_at	phosphatidylinositol transfer protein, alpha	PITPNA	8.9398	8.91135	8.91916	8.92344	8.54705	8.58762	8.63711	8.59059	-1.2595	0.000263062	0.00814325
212036_s_at	pinin, desmosome associated protein	PNN	10.8535	10.8609	10.8926	10.869	10.6884	10.6661	10.629	10.6612	-1.15493	0.000594811	0.00956894
212836_at	polymerase (DNA-directed), delta 3, accessory subunit	POLD3	7.42724	7.59681	7.43547	7.48651	6.86269	6.92494	6.84302	6.87689	-1.52586	0.000544762	0.00929133
205053_at	primase, DNA, polypeptide 1 (49kDa)	PRIM1	8.9528	8.88146	8.93049	8.92158	8.18004	8.231	8.27349	8.22818	-1.6171	3.51803e-05	0.00472217
216221_s_at	pumilio homolog 2 (Drosophila)	PUM2	9.51901	9.44678	9.43562	9.46714	9.05556	9.11748	9.1085	9.09385	-1.2953	0.000328	0.00845629
220955_x_at	RAB23, member RAS oncogene family	RAB23	7.3477	7.29759	7.34628	7.33052	6.94314	6.99534	6.98732	6.97526	-1.27922	0.000104695	0.00644798
200607_s_at	RAD21 homolog (S. pombe)	RAD21	10.2221	10.1751	10.2029	10.2001	9.80027	9.75833	9.74463	9.76774	-1.34939	3.67793e-05	0.00472217
201039_s_at	RAD23 homolog A (S. cerevisiae)	RAD23A	9.21222	9.13294	9.15313	9.1661	8.78122	8.77404	8.85241	8.80256	-1.28658	0.000459692	0.00885155
211974_x_at	recombination signal binding protein for immunoglobulin kappa J region	RBPJ	9.6986	9.60623	9.636	9.64695	9.31019	9.31827	9.36331	9.33059	-1.24518	0.000576506	0.0095156
204669_s_at	ring finger protein 24	RNF24	8.48138	8.49129	8.54228	8.50498	8.27894	8.28176	8.32479	8.29516	-1.15655	0.000943234	0.0103655
204899_s_at	Sin3A-associated protein, 30kDa	SAP30	8.66158	8.79388	8.74246	8.73264	8.07201	8.13384	8.1348	8.11355	-1.5359	0.000144818	0.00740119
209127_s_at	squamous cell carcinoma antigen recognized by T cells 3	SART3	9.70695	9.66729	9.79686	9.7237	9.32337	9.24748	9.21415	9.26167	-1.37748	0.00077029	0.00988829
221806_s_at	SET domain containing 5	SETD5	9.80501	9.80314	9.835	9.81438	9.61157	9.64389	9.6273	9.62759	-1.13823	0.000178044	0.00747932
214305_s_at	splicing factor 3b, subunit 1, 155kDa	SF3B1	9.97057	9.9124	9.96481	9.94926	9.51491	9.50734	9.47305	9.49843	-1.36682	3.69085e-05	0.00472217
201129_at	splicing factor, arginine/serine-rich 7, 35kDa	SFRS7	9.79388	9.81038	9.82483	9.8097	9.43235	9.51132	9.47211	9.47193	-1.2638	0.000160108	0.00743773
222263_at	solute carrier family 35, member E1	SLC35E1	8.08743	8.14042	8.08113	8.10299	7.6962	7.80938	7.70057	7.73538	-1.29021	0.000898625	0.0102153
213164_at	solute carrier family 5 (sodium/myo-inositol cotransporter), member 3	SLC5A3	10.2652	10.2619	10.36	10.2957	10.0164	9.97883	9.96997	9.98841	-1.2374	0.000946385	0.0103655
217656_at	SWI/SNF related, matrix associated, actin dependent regulator of chromatin, subfamily a, member 4	SMARCA4	5.92208	5.92193	5.95148	5.93183	5.69092	5.64918	5.69092	5.67701	-1.19319	0.000116226	0.00680278
209257_s_at	structural maintenance of chromosomes 3	SMC3	10.3178	10.1614	10.2442	10.2411	9.71842	9.73055	9.67902	9.70933	-1.44573	0.000370727	0.00851535
212577_at	structural maintenance of chromosomes flexible hinge domain containing 1	SMCHD1	8.48726	8.51365	8.52849	8.5098	8.24464	8.26257	8.16598	8.22439	-1.21875	0.000875787	0.0102153
212921_at	SET and MYND domain containing 2	SMYD2	5.73097	5.72575	5.73346	5.73006	5.41319	5.45565	5.42689	5.43191	-1.22956	1.9603e-05	0.00472217
208921_s_at	sorcin	SRI	11.2657	11.2103	11.3019	11.2593	10.779	10.88	10.8362	10.8318	-1.34496	0.00041507	0.00862395
210871_x_at	synovial sarcoma, X breakpoint 2 interacting protein	SSX2IP	6.49325	6.51762	6.65563	6.5555	5.97452	5.99672	5.9385	5.96991	-1.50065	0.000390822	0.0085682
204597_x_at	stanniocalcin 1	STC1	5.60397	5.69819	5.48788	5.59668	4.98676	4.98991	4.93786	4.97151	-1.54239	0.000583002	0.00953186
210053_at	TAF5 RNA polymerase II, TATA box binding protein (TBP)-associated factor, 100kDa	TAF5	7.52524	7.43177	7.51191	7.48964	7.00564	7.00562	6.84669	6.95265	-1.45094	0.000889484	0.0102153
212279_at	transmembrane protein 97	TMEM97	10.3252	10.2784	10.3389	10.3142	9.89185	10.0141	9.97402	9.95999	-1.27826	0.000930782	0.0103525
214249_at	tripartite motif-containing 2	TRIM2	6.58816	6.60284	6.61322	6.60141	6.20996	6.14416	6.16771	6.17395	-1.34486	3.17205e-05	0.00472217
201008_s_at	thioredoxin interacting protein	TXNIP	7.7268	7.70607	7.79134	7.74141	7.37345	7.34482	7.35747	7.35858	-1.3039	0.000143222	0.00738741
205787_x_at	zinc finger CCCH-type containing 11A	ZC3H11A	8.5974	8.56252	8.69537	8.61843	8.16297	8.13061	8.05746	8.11701	-1.4156	0.000579795	0.00952246
221123_x_at	zinc finger protein 395	ZNF395	7.42145	7.4409	7.4905	7.45095	7.02423	7.04652	7.04446	7.03841	-1.33103	4.55174e-05	0.00486892

## Sheet: S3c
Table S3c. hPNPaseold-35 putative "indirectly" regulated genes in hPNPaseold-35 knockdown dataset
Probe set	Gene Title	Gene Symbol	Me_Ctrl_1	Me_Ctrl_2	Me_Ctrl_3	Me_Ctrl Log (Mean)	Me_PNP_KO_1	Me_PNP_KO_2	Me_PNP_KO_3	Me_PNP_KO Log (Mean)	Fold Change (Geometric)	p-value	q-value
204638_at	acid phosphatase 5, tartrate resistant	ACP5	7.75232	7.82978	7.74385	7.77531	7.47824	7.54129	7.56519	7.52824	-1.1868	0.00279868	0.0241157
200096_s_at	ATPase, H+ transporting, lysosomal 9kDa, V0 subunit e1	ATP6V0E1	12.2616	12.2868	12.2758	12.2747	12.1054	12.0892	12.1185	12.1044	-1.12532	0.000108478	0.00569436
203140_at	B-cell CLL/lymphoma 6 (zinc finger protein 51)	BCL6	8.58467	8.5649	8.61048	8.58668	8.41018	8.3803	8.41855	8.40301	-1.13578	0.000473809	0.0103864
205780_at	BCL2-interacting killer (apoptosis-inducing)	BIK	9.01253	8.96689	8.9443	8.97458	8.05706	8.19246	8.06984	8.10645	-1.82529	5.31559e-05	0.00459688
209030_s_at	cell adhesion molecule 1	CADM1	9.24627	9.22543	9.25072	9.24081	8.83738	8.66286	8.7737	8.75798	-1.39748	0.000725451	0.0131124
208654_s_at	CD164 molecule, sialomucin	CD164	9.78338	9.79851	9.8176	9.79983	9.61167	9.46971	9.53984	9.54041	-1.197	0.00353867	0.0273912
211075_s_at	CD47 molecule	CD47	10.295	10.4203	10.3468	10.354	10.0502	10.0278	10.1212	10.0664	-1.22065	0.00333036	0.0264666
211981_at	collagen, type IV, alpha 1	COL4A1	8.18118	8.25313	8.21699	8.2171	8.08419	8.00451	8.04597	8.04489	-1.12678	0.00513816	0.0332688
201200_at	cellular repressor of E1A-stimulated genes 1	CREG1	10.1523	10.3077	10.2261	10.2287	9.87991	9.90801	9.89623	9.89472	-1.2605	0.00185143	0.0200015
216607_s_at	cytochrome P450, family 51, subfamily A, polypeptide 1	CYP51A1	9.79707	9.71612	9.69095	9.73471	9.09844	9.1214	9.14484	9.12156	-1.5296	6.02644e-05	0.00471809
210749_x_at	discoidin domain receptor family, member 1	DDR1	8.45268	8.46942	8.38169	8.4346	7.99606	7.73865	7.95327	7.89599	-1.45257	0.00304699	0.0252547
208072_s_at	diacylglycerol kinase, delta 130kDa	DGKD	8.20426	8.18326	8.28984	8.22579	7.9379	7.99886	8.05699	7.99792	-1.1711	0.00858586	0.0442193
202196_s_at	dickkopf homolog 3 (Xenopus laevis)	DKK3	5.41992	5.4668	5.40245	5.42972	4.98099	4.94986	4.97759	4.96948	-1.37578	2.86515e-05	0.00400858
211776_s_at	erythrocyte membrane protein band 4.1-like 3	EPB41L3	9.84628	9.93204	9.82499	9.86777	9.40639	9.50656	9.54683	9.48659	-1.3024	0.00198675	0.0204718
202838_at	fucosidase, alpha-L- 1, tissue	FUCA1	9.61634	9.74481	9.64296	9.66804	9.0152	9.10283	9.0706	9.06287	-1.52115	0.000205786	0.00713967
213094_at	G protein-coupled receptor 126	GPR126	9.22435	9.05576	9.09238	9.12416	8.78038	8.80975	8.80702	8.79905	-1.25276	0.00334781	0.0265283
204137_at	G protein-coupled receptor 137B	GPR137B	9.84776	9.91645	9.84934	9.87118	9.5687	9.63055	9.63873	9.61266	-1.19625	0.00122186	0.016643
203632_s_at	G protein-coupled receptor, family C, group 5, member B	GPRC5B	8.59034	8.69316	8.57618	8.6199	8.44574	8.40264	8.3445	8.39763	-1.16656	0.00918291	0.045917
208579_x_at	H2B histone family, member S	H2BFS	8.04756	8.21312	8.19575	8.15214	6.93514	7.10635	7.20173	7.08107	-2.10099	0.000338826	0.00889303
209911_x_at	histone cluster 1, H2bd	HIST1H2BD	7.27186	7.43411	7.39315	7.36637	6.69033	6.53069	6.92097	6.714	-1.57176	0.00612681	0.0364331
208490_x_at	histone cluster 1, H2bf	HIST1H2BF	6.88364	6.78293	6.94601	6.87086	6.40067	6.34544	6.34809	6.36473	-1.42023	0.000570029	0.0113968
209806_at	histone cluster 1, H2bk	HIST1H2BK	9.21817	9.36808	9.28338	9.28988	8.29725	8.21187	8.33342	8.28084	-2.01256	5.73941e-05	0.00459848
219403_s_at	heparanase	HPSE	7.15963	7.30537	7.16837	7.21112	6.5363	6.44524	6.7352	6.57225	-1.55711	0.00283235	0.0242574
204415_at	interferon, alpha-inducible protein 6	IFI6	10.2548	10.1544	10.2595	10.2229	9.91359	9.93457	10.0527	9.96695	-1.19411	0.00977201	0.0475777
210233_at	interleukin 1 receptor accessory protein	IL1RAP	7.05677	7.10135	7.02045	7.05952	6.8668	6.75223	6.85007	6.82303	-1.17812	0.0051997	0.0335245
216268_s_at	jagged 1 (Alagille syndrome)	JAG1	7.30649	7.40313	7.47412	7.39458	6.64006	6.44095	6.71042	6.59714	-1.73801	0.00106669	0.0156471
212942_s_at	KIAA1199	KIAA1199	9.35701	9.4276	9.54945	9.44469	8.67141	8.57286	8.64304	8.6291	-1.76001	0.000210281	0.00719769
201551_s_at	lysosomal-associated membrane protein 1	LAMP1	7.66418	7.63109	7.60884	7.6347	7.49074	7.44522	7.47391	7.46996	-1.12097	0.00138999	0.017552
201412_at	low density lipoprotein receptor-related protein 10	LRP10	9.61022	9.71379	9.57633	9.63345	9.21705	9.27642	9.36371	9.28573	-1.27255	0.00423813	0.0301399
210869_s_at	melanoma cell adhesion molecule	MCAM	10.4712	10.5921	10.5097	10.5243	7.3602	7.38324	7.37348	7.37231	-8.88909	1.05256e-07	0.000721042
218109_s_at	major facilitator superfamily domain containing 1	MFSD1	10.2894	10.4328	10.3577	10.36	10.1138	10.148	10.0829	10.1149	-1.18514	0.0057313	0.0352279
210087_s_at	myelin protein zero-like 1 /// similar to myelin protein zero-like 1 isoform a	LOC644387 /// MPZL1	8.37487	8.35699	8.34341	8.35843	7.68693	7.5471	7.73784	7.65729	-1.62578	0.000264014	0.00808706
202180_s_at	major vault protein	MVP	8.23894	8.35323	8.22414	8.2721	7.96517	7.72234	7.82487	7.83746	-1.35158	0.0059127	0.0358043
202647_s_at	neuroblastoma RAS viral (v-ras) oncogene homolog	NRAS	8.7466	8.83358	8.81441	8.7982	8.53595	8.52955	8.57811	8.54787	-1.18948	0.00119582	0.0164795
216804_s_at	PDZ and LIM domain 5	PDLIM5	7.89655	7.88169	7.91211	7.89678	7.77739	7.70948	7.70689	7.73125	-1.12158	0.00257839	0.0231038
201411_s_at	pleckstrin homology domain containing, family B (evectins) member 2	PLEKHB2	10.863	10.9073	10.8276	10.866	10.563	10.5806	10.5734	10.5724	-1.22572	0.000240202	0.00768575
202446_s_at	phospholipid scramblase 1	PLSCR1	12.1649	12.1072	12.1807	12.1509	11.9975	12.0224	12.0138	12.0112	-1.10166	0.0040104	0.0292886
209355_s_at	phosphatidic acid phosphatase type 2B	PPAP2B	7.94975	7.78806	7.81709	7.85164	6.89916	6.94748	7.00236	6.94967	-1.86861	9.99099e-05	0.00550176
211737_x_at	pleiotrophin (heparin binding growth factor 8, neurite growth-promoting factor 1)	PTN	7.53831	7.59211	7.45078	7.52707	7.21309	7.26977	7.3415	7.27479	-1.19109	0.0104295	0.0494499
217763_s_at	RAB31, member RAS oncogene family	RAB31	9.40871	9.43732	9.49336	9.44646	9.24824	9.25396	9.33131	9.27784	-1.12399	0.00992578	0.0480235
203225_s_at	riboflavin kinase	RFK	9.39957	9.43927	9.44521	9.42802	9.24681	9.27739	9.3021	9.27543	-1.11156	0.00207134	0.0208952
202975_s_at	Rho-related BTB domain containing 3	RHOBTB3	9.44874	9.48857	9.47613	9.47115	9.38316	9.32795	9.32129	9.34413	-1.09203	0.00514062	0.0332688
219263_at	ring finger protein 128	RNF128	6.94702	7.12425	7.0541	7.04179	4.56396	4.52807	4.44373	4.51192	-5.7752	2.24746e-06	0.00233706
212912_at	ribosomal protein S6 kinase, 90kDa, polypeptide 2	RPS6KA2	8.17047	8.24412	8.20169	8.20543	7.56409	7.55674	7.72161	7.61415	-1.50658	0.000516589	0.0108152
217411_s_at	ras responsive element binding protein 1	RREB1	5.44934	5.35358	5.48312	5.42868	5.09708	5.19166	5.15233	5.14703	-1.21559	0.00405862	0.0293281
218254_s_at	SAR1 gene homolog B (S. cerevisiae)	SAR1B	9.58192	9.68596	9.66267	9.64352	9.35906	9.3607	9.43901	9.38626	-1.19521	0.00332457	0.026464
211423_s_at	sterol-C5-desaturase (ERG3 delta-5-desaturase homolog, S. cerevisiae)-like	SC5DL	8.9262	9.01083	8.96191	8.96631	8.75619	8.58284	8.56732	8.63545	-1.25777	0.0071524	0.0398508
212154_at	syndecan 2	SDC2	8.28027	8.29983	8.26267	8.28092	7.8305	7.69268	7.8871	7.80343	-1.39233	0.00124436	0.0167675
201583_s_at	Sec23 homolog B (S. cerevisiae)	SEC23B	9.89489	10.0086	9.99033	9.96462	9.74057	9.77255	9.71101	9.74137	-1.16736	0.00482411	0.0321616
202234_s_at	solute carrier family 16, member 1 (monocarboxylic acid transporter 1)	SLC16A1	8.02596	7.98236	8.02658	8.01163	7.85634	7.87744	7.84771	7.8605	-1.11044	0.000903986	0.0142033
216092_s_at	solute carrier family 7 (cationic amino acid transporter, y+ system), member 8	SLC7A8	9.15281	9.05103	9.07316	9.09233	8.77993	8.71395	8.65013	8.71467	-1.29923	0.0014754	0.0181681
204675_at	steroid-5-alpha-reductase, alpha polypeptide 1 (3-oxo-5 alpha-steroid delta 4-dehydrogenase alpha 1)	SRD5A1	8.73029	8.7816	8.7446	8.75216	8.61228	8.52994	8.53725	8.55982	-1.14262	0.00320663	0.0259499
200889_s_at	signal sequence receptor, alpha (translocon-associated protein alpha)	SSR1	10.4263	10.5076	10.4335	10.4558	10.2097	10.2439	10.2466	10.2334	-1.16668	0.00146742	0.0181681
203544_s_at	signal transducing adaptor molecule (SH3 domain and ITAM motif) 1	STAM	9.41847	9.39726	9.47825	9.43133	9.0314	9.03522	9.03686	9.03449	-1.31662	8.23207e-05	0.00539642
219682_s_at	T-box 3 (ulnar mammary syndrome)	TBX3	8.08185	8.12088	8.1147	8.10581	7.08345	6.83659	7.03244	6.98416	-2.17596	0.000124006	0.00607907
205286_at	transcription factor AP-2 gamma (activating enhancer binding protein 2 gamma)	TFAP2C	10.6707	10.7221	10.7244	10.7057	10.4321	10.5165	10.4756	10.4747	-1.17366	0.00153585	0.0184849
204731_at	transforming growth factor, beta receptor III	TGFBR3	8.79638	8.78893	8.83361	8.80631	8.53216	8.41366	8.54548	8.4971	-1.23903	0.00218226	0.0213442
211573_x_at	transglutaminase 2 (C polypeptide, protein-glutamine-gamma-glutamyltransferase)	TGM2	7.53216	7.63995	7.68102	7.61771	6.80499	6.5951	7.10717	6.83575	-1.71946	0.00727493	0.0402552
209386_at	transmembrane 4 L six family member 1	TM4SF1	10.7324	10.8204	10.7551	9.79085	10.4519	10.3768	10.4361	9.31723	-1.38859	0.00159901	0.0187761
202643_s_at	tumor necrosis factor, alpha-induced protein 3	TNFAIP3	9.43465	9.58174	9.49602	9.50414	9.28851	9.26223	9.31877	9.28984	-1.16014	0.00936531	0.0463826
205586_x_at	VGF nerve growth factor inducible	VGF	10.4018	10.8327	10.7916	10.6753	8.396	8.2741	7.8636	8.1779	-5.64683	0.000295038	0.00838899

## Sheet: S3d
Table S3d. hPNPaseold-35 putative "indirectly" regulated genes in hPNPaseold-35 overexpression dataset
Probe set	Gene Title	Gene Symbol	PF13	PF14	PF15	AdVec_36hs Mean (Log2)	PF19	PF20	PF21	AdPNP_36hs Mean (Log2)	Fold Change (Geometric)	p-value (a-level: 0.001)	q-value (FDR ≤ 5%)
204638_at	acid phosphatase 5, tartrate resistant	ACP5	8.511	8.47672	8.4131	8.46694	8.86381	8.86363	8.80989	8.84578	1.30029	0.000362141	0.00845629
214150_x_at	ATPase, H+ transporting, lysosomal 9kDa, V0 subunit e1	ATP6V0E1	10.9387	11.0047	10.9283	10.9572	11.2982	11.2982	11.2633	11.2865	1.25643	0.000244816	0.00792322
203140_at	B-cell CLL/lymphoma 6 (zinc finger protein 51)	BCL6	8.91718	8.91822	8.93911	8.92484	9.26129	9.33721	9.35849	9.319	1.31418	0.000202936	0.00758095
205780_at	BCL2-interacting killer (apoptosis-inducing)	BIK	8.64255	8.54957	8.60069	8.5976	9.53321	9.43172	9.27985	9.41493	1.76214	0.000477609	0.00885155
209032_s_at	cell adhesion molecule 1	CADM1	9.09664	9.13364	9.03012	9.0868	9.46441	9.5467	9.49441	9.50184	1.33334	0.000427071	0.00866897
208405_s_at	CD164 molecule, sialomucin	CD164	10.6956	10.7278	10.5304	10.6513	11.33	11.2642	11.2431	11.2791	1.54526	0.000702504	0.00971129
213857_s_at	CD47 molecule	CD47	10.5512	10.5957	10.5426	10.5632	10.764	10.7822	10.7407	10.7623	1.14803	0.000612994	0.00962276
211980_at	collagen, type IV, alpha 1	COL4A1	9.54195	9.63953	9.59405	9.59184	10.0412	10.0065	9.99746	10.015	1.3409	0.000170755	0.00743773
201200_at	cellular repressor of E1A-stimulated genes 1	CREG1	9.62595	9.60454	9.67809	9.63619	9.95244	9.91383	9.91785	9.92804	1.2242	0.000310054	0.00835987
202314_at	cytochrome P450, family 51, subfamily A, polypeptide 1	CYP51A1	9.37276	9.42953	9.05035	9.28421	10.6508	10.4376	10.4283	10.5056	2.3317	0.000916009	0.0102993
1007_s_at	discoidin domain receptor family, member 1	DDR1	8.36512	8.44204	8.47848	8.42855	8.80967	8.80413	8.79442	8.80274	1.29612	0.0003746	0.00851535
208072_s_at	diacylglycerol kinase, delta 130kDa	DGKD	8.08426	8.10695	8.06639	8.08587	8.21841	8.21449	8.24366	8.22552	1.10164	0.000717089	0.00974004
202196_s_at	dickkopf homolog 3 (Xenopus laevis)	DKK3	4.07696	4.02854	3.97746	4.02765	4.37448	4.38626	4.37448	4.37841	1.27523	0.000267786	0.00815346
206710_s_at	erythrocyte membrane protein band 4.1-like 3	EPB41L3	9.68337	9.61916	9.50348	9.602	10.2556	10.2525	10.1694	10.2258	1.54093	0.000474839	0.00885155
202838_at	fucosidase, alpha-L- 1, tissue	FUCA1	9.05371	8.99338	9.00413	9.01707	9.36752	9.2882	9.29314	9.31628	1.23047	0.000700469	0.00971129
213094_at	G protein-coupled receptor 126	GPR126	9.4743	9.51329	9.48402	9.49054	9.73055	9.75691	9.72939	9.73895	1.1879	7.32269e-05	0.00581619
204137_at	G protein-coupled receptor 137B	GPR137B	10.7254	10.7666	10.8117	10.7679	11.2377	11.186	11.1943	11.206	1.35486	0.000121362	0.00700405
203632_s_at	G protein-coupled receptor, family C, group 5, member B	GPRC5B	8.42249	8.42249	8.40686	8.41728	9.13746	9.02727	8.96856	9.04443	1.54451	0.000228506	0.00779264
208579_x_at	H2B histone family, member S	H2BFS	8.00549	7.88694	8.03944	7.97729	9.26794	9.29303	9.18629	9.24909	2.41462	2.28232e-05	0.00472217
209911_x_at	histone cluster 1, H2bd	HIST1H2BD	7.8156	7.8279	7.72153	7.78834	8.93631	8.753	8.72345	8.80425	2.02218	0.000168111	0.00743773
208490_x_at	histone cluster 1, H2bf	HIST1H2BF	6.75737	6.86771	6.71849	6.78119	7.57013	7.57901	7.4936	7.54758	1.70101	0.000125911	0.00705298
209806_at	histone cluster 1, H2bk	HIST1H2BK	9.37327	9.29531	9.21708	9.29522	10.7515	10.6754	10.5977	10.6749	2.60211	2.61738e-05	0.00472217
219403_s_at	heparanase	HPSE	6.70031	6.74492	6.75476	6.73333	7.01786	7.01786	7.05125	7.02899	1.22744	0.000124644	0.00704565
204415_at	interferon, alpha-inducible protein 6	IFI6	9.71804	9.61255	9.68317	9.67125	10.0685	10.1229	10.1051	10.0988	1.34496	0.00025549	0.00801716
210233_at	interleukin 1 receptor accessory protein	IL1RAP	7.55836	7.43567	7.54028	7.51143	7.91441	8.01451	7.94217	7.95703	1.36188	0.00077976	0.00988829
216268_s_at	jagged 1 (Alagille syndrome)	JAG1	7.74225	7.88037	7.78385	7.80216	9.02886	8.85972	8.73591	8.87483	2.10333	0.000339872	0.00845629
212942_s_at	KIAA1199	KIAA1199	9.14215	9.15051	9.13998	9.14421	9.85787	9.81181	9.6779	9.78252	1.55651	0.000294715	0.00821699
201553_s_at	lysosomal-associated membrane protein 1	LAMP1	12.168	12.1776	12.1898	12.1785	12.3101	12.3027	12.3317	12.3148	1.09912	0.000220065	0.00766311
201412_at	low density lipoprotein receptor-related protein 10	LRP10	8.86104	8.88472	8.85689	8.86755	9.19829	9.19337	9.19829	9.19665	1.25623	3.08118e-06	0.00211904
211340_s_at	melanoma cell adhesion molecule	MCAM	7.73655	7.96217	7.91681	7.87184	8.50599	8.54943	8.50599	8.52047	1.56768	0.000771331	0.00988829
218109_s_at	major facilitator superfamily domain containing 1	MFSD1	10.6611	10.6896	10.6377	10.6628	10.9835	11.0171	10.9444	10.9817	1.24733	0.000247304	0.00795524
201874_at	myelin protein zero-like 1 /// similar to myelin protein zero-like 1 isoform a	MPZL1	8.32439	8.31502	8.32482	8.32141	8.4054	8.39945	8.38619	8.39702	1.0538	0.000315034	0.00835987
202180_s_at	major vault protein	MVP	8.21957	8.17961	8.26503	8.2214	8.5433	8.53219	8.60083	8.55877	1.26345	0.000490782	0.00892144
202647_s_at	neuroblastoma RAS viral (v-ras) oncogene homolog	NRAS	9.37275	9.44638	9.47183	9.43032	9.92314	9.82546	9.81474	9.85445	1.34176	0.000738243	0.00977018
212412_at	PDZ and LIM domain 5	PDLIM5	9.31649	9.40451	9.41995	9.38032	9.70263	9.7125	9.6724	9.69584	1.24447	0.000785179	0.00988829
201410_at	pleckstrin homology domain containing, family B (evectins) member 2	PLEKHB2	11.9399	11.9634	11.8855	11.9296	12.2413	12.1808	12.2062	12.2094	1.21404	0.000642328	0.00962276
202430_s_at	phospholipid scramblase 1	PLSCR1	10.1431	10.2208	10.0882	10.1507	11.0436	10.9635	10.783	10.93	1.71636	0.000827059	0.0100821
212230_at	phosphatidic acid phosphatase type 2B	PPAP2B	8.03993	8.08889	8.06354	8.06412	8.37297	8.45245	8.36745	8.39762	1.26007	0.000417149	0.00862395
208408_at	pleiotrophin (heparin binding growth factor 8, neurite growth-promoting factor 1)	PTN	5.1971	4.71934	4.84008	4.91884	9.16429	8.98504	8.95118	9.0335	17.3236	1.28969e-05	0.00421084
217762_s_at	RAB31, member RAS oncogene family	RAB31	8.82121	8.83305	8.83832	8.83086	8.97152	8.98976	8.95172	8.971	1.10201	0.000316857	0.00838129
203224_at	riboflavin kinase	RFK	9.26538	9.3629	9.29842	9.3089	9.79516	9.78838	9.70318	9.76224	1.36921	0.000386968	0.0085682
202976_s_at	Rho-related BTB domain containing 3	RHOBTB3	9.65499	9.68376	9.64389	9.66088	9.96428	9.91976	9.9375	9.94051	1.21389	9.10313e-05	0.00636665
219263_at	ring finger protein 128	RNF128	8.15663	7.94692	7.988	8.03052	9.03437	8.99988	8.83678	8.95701	1.90065	0.000470209	0.00885155
212912_at	ribosomal protein S6 kinase, 90kDa, polypeptide 2	RPS6KA2	8.35617	8.37484	8.28382	8.33828	8.82161	8.76863	8.76119	8.78381	1.36182	0.000188035	0.00758095
203704_s_at	ras responsive element binding protein 1	RREB1	9.02171	9.04922	9.04881	9.03991	9.1322	9.13765	9.13298	9.13427	1.06759	0.000522454	0.00902475
218254_s_at	SAR1 gene homolog B (S. cerevisiae)	SAR1B	9.73522	9.78463	9.77366	9.7645	10.2569	10.2851	10.1681	10.2367	1.38722	0.000248697	0.00795524
211423_s_at	sterol-C5-desaturase (ERG3 delta-5-desaturase homolog, S. cerevisiae)-like	SC5DL	8.85502	8.78201	8.74152	8.79285	9.18369	9.20911	9.17964	9.19081	1.31764	0.000321399	0.00840294
212158_at	syndecan 2	SDC2	7.90216	8.01206	7.94731	7.95384	8.40438	8.35702	8.38082	8.38074	1.34434	0.000250811	0.00796378
210293_s_at	Sec23 homolog B (S. cerevisiae)	SEC23B	10.0152	10.0561	9.97884	10.0167	10.7306	10.668	10.5259	10.6415	1.54198	0.000636085	0.00962276
202234_s_at	solute carrier family 16, member 1 (monocarboxylic acid transporter 1)	SLC16A1	10.2758	10.2181	10.2013	10.2317	10.6755	10.621	10.5691	10.6219	1.3105	0.000513718	0.00902475
216092_s_at	solute carrier family 7 (cationic amino acid transporter, y+ system), member 8	SLC7A8	8.67472	8.82972	8.71459	8.73967	9.32619	9.22147	9.28234	9.27666	1.45094	0.000638914	0.00962276
204675_at	steroid-5-alpha-reductase, alpha polypeptide 1 (3-oxo-5 alpha-steroid delta 4-dehydrogenase alpha 1)	SRD5A1	8.39104	8.37596	8.28493	8.35064	8.71432	8.71872	8.67455	8.70253	1.27623	0.000613629	0.00962276
200889_s_at	signal sequence receptor, alpha (translocon-associated protein alpha)	SSR1	10.7241	10.6713	10.5907	10.662	11.0436	11.0302	11.0024	11.0254	1.28641	0.000865772	0.0102072
203544_s_at	signal transducing adaptor molecule (SH3 domain and ITAM motif) 1	STAM	8.72979	8.71772	8.76352	8.73701	9.06905	9.10181	9.0773	9.08272	1.27078	3.34816e-05	0.00472217
219682_s_at	T-box 3 (ulnar mammary syndrome)	TBX3	7.19098	7.21126	7.17986	7.19403	7.71571	7.76389	7.77686	7.75215	1.47235	1.13606e-05	0.00407639
205286_at	transcription factor AP-2 gamma (activating enhancer binding protein 2 gamma)	TFAP2C	9.90531	9.9022	9.85372	9.88708	10.1066	10.1066	10.0961	10.1031	1.16155	0.000223914	0.00769967
204731_at	transforming growth factor, beta receptor III	TGFBR3	8.5418	8.5295	8.55057	8.54063	8.64024	8.65915	8.63511	8.64483	1.0749	0.000396811	0.0085682
201042_at	transglutaminase 2 (C polypeptide, protein-glutamine-gamma-glutamyltransferase)	TGM2	7.01017	7.0591	7.11686	7.06204	7.57147	7.57147	7.57147	7.57147	1.42349	7.85969e-05	0.00602229
209386_at	transmembrane 4 L six family member 1	TM4SF1	10.9886	10.9625	10.9646	10.9719	11.2675	11.3429	11.2909	11.3004	1.25573	0.00015982	0.00743773
202643_s_at	tumor necrosis factor, alpha-induced protein 3	TNFAIP3	9.31057	9.24975	9.27187	9.27739	9.69946	9.67329	9.66732	9.68003	1.32192	3.83366e-05	0.00472217
205586_x_at	VGF nerve growth factor inducible	VGF	8.20506	8.25215	8.29019	8.24913	8.94224	8.92984	8.88126	8.91778	1.58958	2.68571e-05	0.00472217
