# Supplementary material for: Identification of Genes Potentially Regulated by Human Polynucleotide Phosphorylase (hPNPaseold-35) Using Melanoma as a Model
Source: PLoS One. 2013 Oct 15;8(10):e76284. doi: 10.1371/journal.pone.0076284 (PMC3797080; doi:10.1371/journal.pone.0076284)
Supplement: Table S4 — Functional classification of hPNPaseold-35 putative “directly” (A) and putative “indirectly” (B) regulated genes by ToppGene suite. (XLSX) [file pone.0076284.s014.xlsx]

## Sheet: S4a
Table S4a. Functional classification of hPNPaseold-35 putative "directly" regulated genes by ToppGene suite
Category	ID	Name	Source	P-value	Hit Count in Query List	Hit Count in Genome	Hit in Query List
GO: Molecular Function	GO:0003723	RNA binding		6.206e-05	13	894	SRSF7,EIF3A,BRCA1,DDX11,CRNKL1,DDX3X,SART3,EIF4B,EIF5,PUM2,DDX18,IMPDH2,ILF3
GO: Molecular Function	GO:0043515	kinetochore binding		9.854e-05	2	4	SPDL1,CENPE
GO: Molecular Function	GO:0036033	mediator complex binding		9.854e-05	2	4	MED1,SMC3
GO: Molecular Function	GO:0003682	chromatin binding		0.04585	8	360	CHAF1A,SF3B1,MED1,H2AFY,MBD3,SMC3,SMARCA4,RBPJ
GO: Biological Process	GO:0051276	chromosome organization		1.276e-06	19	751	CENPN,CHAF1A,BRCA1,DDX11,POLD3,SMYD2,SMCHD1,BNIP3,SPDL1,BRD4,TAF5,PRIM1,H2AFY,MAU2,MBD3,SMC3,ASXL1,SMARCA4,CENPE
GO: Biological Process	GO:0007049	cell cycle		1.276e-06	25	1460	CENPN,CHAF1A,CAPN3,BRCA1,DDX11,POLD3,DDX3X,MED1,CCNG2,SPDL1,BRD4,RAD21,MELK,PRIM1,DUSP3,ACTR2,TXNIP,MAU2,SMC3,NUP133,ILF3,MCM4,SMARCA4,MKI67,CENPE
GO: Biological Process	GO:0022402	cell cycle process		1.276e-06	22	1112	CENPN,CAPN3,BRCA1,DDX11,POLD3,DDX3X,MED1,CCNG2,SPDL1,BRD4,RAD21,MELK,PRIM1,ACTR2,MAU2,SMC3,NUP133,ILF3,MCM4,SMARCA4,MKI67,CENPE
GO: Biological Process	GO:0007059	chromosome segregation		3.34e-05	9	150	BRCA1,DDX11,DDX3X,SPDL1,BRD4,RAD21,MAU2,SMC3,CENPE
GO: Biological Process	GO:0022403	cell cycle phase		3.87e-05	18	900	CENPN,DDX11,POLD3,DDX3X,CCNG2,SPDL1,BRD4,RAD21,MELK,PRIM1,MAU2,SMC3,NUP133,ILF3,MCM4,SMARCA4,MKI67,CENPE
GO: Biological Process	GO:0006259	DNA metabolic process		4.01e-05	18	920	CENPN,CHAF1A,BRCA1,DDX11,POLD3,MED1,BNIP3,RAD23A,RAD21,DUT,PRIM1,H2AFY,SMC3,MCM4,SMARCA4,MKI67,PALB2,RBPJ
GO: Biological Process	GO:0000278	mitotic cell cycle		4.01e-05	17	814	CENPN,DDX11,POLD3,DDX3X,CCNG2,SPDL1,BRD4,RAD21,MELK,PRIM1,DUSP3,MAU2,SMC3,NUP133,MCM4,SMARCA4,CENPE
GO: Biological Process	GO:0000236	mitotic prometaphase		0.002315	6	86	CENPN,SPDL1,RAD21,SMC3,NUP133,CENPE
GO: Biological Process	GO:0031327	negative regulation of cellular biosynthetic process		0.003013	17	1129	BCLAF1,CAPN3,BRCA1,SAP30,LMCD1,DDX3X,SMYD2,MED1,INSIG2,MTERFD1,TXNIP,MBD3,SMC3,ASXL1,ILF3,SMARCA4,RBPJ
GO: Biological Process	GO:0033554	cellular response to stress		0.003013	18	1264	BCLAF1,CHAF1A,CAPN3,BRCA1,DDX11,POLD3,DDX3X,SMYD2,BNIP3,INSIG2,RAD23A,RAD21,DUSP3,SMC3,MKI67,STC1,PALB2,GOSR2
GO: Biological Process	GO:0009890	negative regulation of biosynthetic process		0.003222	17	1146	BCLAF1,CAPN3,BRCA1,SAP30,LMCD1,DDX3X,SMYD2,MED1,INSIG2,MTERFD1,TXNIP,MBD3,SMC3,ASXL1,ILF3,SMARCA4,RBPJ
GO: Biological Process	GO:2000113	negative regulation of cellular macromolecule biosynthetic process		0.003925	16	1041	BCLAF1,CAPN3,BRCA1,SAP30,LMCD1,DDX3X,SMYD2,MED1,MTERFD1,TXNIP,MBD3,SMC3,ASXL1,ILF3,SMARCA4,RBPJ
GO: Biological Process	GO:0045934	negative regulation of nucleobase-containing compound metabolic process		0.004406	16	1057	SRSF7,BCLAF1,CAPN3,BRCA1,SAP30,LMCD1,SMYD2,MED1,MTERFD1,TXNIP,MBD3,SMC3,ASXL1,ILF3,SMARCA4,RBPJ
GO: Biological Process	GO:0051172	negative regulation of nitrogen compound metabolic process		0.004898	16	1072	SRSF7,BCLAF1,CAPN3,BRCA1,SAP30,LMCD1,SMYD2,MED1,MTERFD1,TXNIP,MBD3,SMC3,ASXL1,ILF3,SMARCA4,RBPJ
GO: Biological Process	GO:0010558	negative regulation of macromolecule biosynthetic process		0.005071	16	1085	BCLAF1,CAPN3,BRCA1,SAP30,LMCD1,DDX3X,SMYD2,MED1,MTERFD1,TXNIP,MBD3,SMC3,ASXL1,ILF3,SMARCA4,RBPJ
GO: Biological Process	GO:0048285	organelle fission		0.005071	10	409	CENPN,DDX11,BNIP3,CCNG2,SPDL1,RAD21,MAU2,SMC3,NUP133,CENPE
GO: Biological Process	GO:0051253	negative regulation of RNA metabolic process		0.005499	15	970	SRSF7,BCLAF1,CAPN3,BRCA1,SAP30,LMCD1,SMYD2,MED1,MTERFD1,TXNIP,MBD3,ASXL1,ILF3,SMARCA4,RBPJ
GO: Biological Process	GO:0007549	dosage compensation		0.008039	3	11	BRCA1,SMCHD1,H2AFY
GO: Biological Process	GO:0000279	M phase		0.01191	11	564	CENPN,DDX11,CCNG2,SPDL1,RAD21,MAU2,SMC3,NUP133,ILF3,MKI67,CENPE
GO: Biological Process	GO:0006325	chromatin organization		0.01246	11	571	CENPN,CHAF1A,BRCA1,SMYD2,BNIP3,BRD4,TAF5,H2AFY,MBD3,ASXL1,SMARCA4
GO: Biological Process	GO:0016568	chromatin modification		0.01246	10	468	CENPN,BRCA1,SMYD2,BNIP3,BRD4,TAF5,H2AFY,MBD3,ASXL1,SMARCA4
GO: Biological Process	GO:0045892	negative regulation of transcription, DNA-dependent		0.01282	14	934	BCLAF1,CAPN3,BRCA1,SAP30,LMCD1,SMYD2,MED1,MTERFD1,TXNIP,MBD3,ASXL1,ILF3,SMARCA4,RBPJ
GO: Biological Process	GO:0000280	nuclear division		0.01363	9	383	CENPN,DDX11,CCNG2,SPDL1,RAD21,MAU2,SMC3,NUP133,CENPE
GO: Biological Process	GO:0007067	mitosis		0.01363	9	383	CENPN,DDX11,CCNG2,SPDL1,RAD21,MAU2,SMC3,NUP133,CENPE
GO: Biological Process	GO:0006260	DNA replication		0.01363	8	293	CHAF1A,BRCA1,POLD3,MED1,DUT,PRIM1,SMC3,MCM4
GO: Biological Process	GO:0000087	M phase of mitotic cell cycle		0.01587	9	393	CENPN,DDX11,CCNG2,SPDL1,RAD21,MAU2,SMC3,NUP133,CENPE
GO: Biological Process	GO:0000070	mitotic sister chromatid segregation		0.0259	4	50	DDX11,SPDL1,MAU2,CENPE
GO: Biological Process	GO:0001832	blastocyst growth		0.02842	3	19	BRD4,SMARCA4,PALB2
GO: Biological Process	GO:0018205	peptidyl-lysine modification		0.02842	6	167	BRCA1,SMYD2,BRD4,TAF5,MBD3,SMARCA4
GO: Biological Process	GO:0010629	negative regulation of gene expression		0.02842	14	1034	BCLAF1,CAPN3,BRCA1,SAP30,LMCD1,SMYD2,MED1,MTERFD1,TXNIP,MBD3,ASXL1,ILF3,SMARCA4,RBPJ
GO: Biological Process	GO:0000819	sister chromatid segregation		0.02842	4	53	DDX11,SPDL1,MAU2,CENPE
GO: Biological Process	GO:0061384	heart trabecula morphogenesis		0.04567	3	23	MED1,SMARCA4,RBPJ
GO: Biological Process	GO:0010564	regulation of cell cycle process		0.04567	9	465	BRCA1,DDX3X,MED1,CCNG2,BRD4,SMC3,MCM4,SMARCA4,CENPE
GO: Biological Process	GO:0016573	histone acetylation		0.04652	5	117	BRCA1,BRD4,TAF5,MBD3,SMARCA4
GO: Biological Process	GO:0018393	internal peptidyl-lysine acetylation		0.04895	5	119	BRCA1,BRD4,TAF5,MBD3,SMARCA4
GO: Cellular Component	GO:0005694	chromosome		1.464e-10	21	671	CENPN,BRCA1,SAP30,DDX11,POLD3,FAM60A,MED1,SMCHD1,SPDL1,BRD4,RAD21,PRIM1,H2AFY,MAU2,MBD3,SMC3,ASXL1,NUP133,SMARCA4,MKI67,CENPE
GO: Cellular Component	GO:0044427	chromosomal part		4.502e-10	19	570	CENPN,SAP30,DDX11,POLD3,FAM60A,MED1,SPDL1,BRD4,RAD21,PRIM1,H2AFY,MAU2,MBD3,SMC3,ASXL1,NUP133,SMARCA4,MKI67,CENPE
GO: Cellular Component	GO:0000228	nuclear chromosome		1.488e-07	13	314	BRCA1,SAP30,DDX11,POLD3,FAM60A,SMCHD1,BRD4,RAD21,H2AFY,SMC3,ASXL1,SMARCA4,CENPE
GO: Cellular Component	GO:0000793	condensed chromosome		9.913e-07	10	182	CENPN,BRCA1,SPDL1,BRD4,RAD21,H2AFY,SMC3,NUP133,MKI67,CENPE
GO: Cellular Component	GO:0000785	chromatin		1.537e-05	11	319	SAP30,DDX11,FAM60A,MED1,BRD4,H2AFY,MAU2,MBD3,SMC3,ASXL1,SMARCA4
GO: Cellular Component	GO:0044454	nuclear chromosome part		2.907e-05	10	271	SAP30,DDX11,POLD3,FAM60A,BRD4,RAD21,SMC3,ASXL1,SMARCA4,CENPE
GO: Cellular Component	GO:0000775	chromosome, centromeric region		0.0004746	7	150	CENPN,SPDL1,RAD21,SMC3,NUP133,MKI67,CENPE
GO: Cellular Component	GO:0000794	condensed nuclear chromosome		0.00281	5	79	BRCA1,BRD4,RAD21,SMC3,CENPE
GO: Cellular Component	GO:0000940	condensed chromosome outer kinetochore		0.00281	3	13	SPDL1,NUP133,CENPE
GO: Cellular Component	GO:0000790	nuclear chromatin		0.006567	6	161	SAP30,DDX11,FAM60A,BRD4,ASXL1,SMARCA4
GO: Cellular Component	GO:0044451	nucleoplasm part		0.00725	13	906	SF3B1,SAP30,CRNKL1,FAM60A,DDX3X,MED1,SART3,GTF2F1,TAF5,MBD3,PNN,DAZAP2,RBPJ
GO: Cellular Component	GO:0000798	nuclear cohesin complex		0.0108	2	4	RAD21,SMC3
GO: Cellular Component	GO:0034991	nuclear meiotic cohesin complex		0.0108	2	4	RAD21,SMC3
GO: Cellular Component	GO:0001740	Barr body		0.01667	2	5	SMCHD1,H2AFY
GO: Cellular Component	GO:0016585	chromatin remodeling complex		0.01886	5	133	CHAF1A,SAP30,FAM60A,MBD3,SMARCA4
GO: Cellular Component	GO:0071778	WINAC complex		0.02183	2	6	CHAF1A,SMARCA4
GO: Cellular Component	GO:0000805	X chromosome		0.02709	2	7	SMCHD1,H2AFY
GO: Cellular Component	GO:0030893	meiotic cohesin complex		0.02709	2	7	RAD21,SMC3
GO: Cellular Component	GO:0000777	condensed chromosome kinetochore		0.02901	4	85	CENPN,SPDL1,NUP133,CENPE
GO: Cellular Component	GO:0016607	nuclear speck		0.03047	5	157	SF3B1,CRNKL1,DDX3X,SART3,PNN
GO: Cellular Component	GO:0000779	condensed chromosome, centromeric region		0.03127	4	89	CENPN,SPDL1,NUP133,CENPE
Pathway	REACTOME_MITOTIC_PROMETAPHASE	Genes involved in Mitotic Prometaphase	MSigDB: C2.cp - Reactome	0.03622	6	92	CENPN,SPDL1,RAD21,SMC3,NUP133,CENPE
Pathway	REACTOME_MITOTIC_M_M_G1_PHASES	Genes involved in Mitotic M-M/G1 phases	MSigDB: C2.cp - Reactome	0.04219	7	157	CENPN,SPDL1,RAD21,SMC3,NUP133,MCM4,CENPE
Pubmed	21252943	Purification and identification of endogenous polySUMO conjugates.		2.146e-08	14	335	SF3B1,POLD3,DDX3X,SART3,ZC3H11A,SMCHD1,BRD4,RAD21,SMC3,DDX18,ILF3,MCM4,SMARCA4,MKI67
Pubmed	21628590	Proliferating cell nuclear antigen (PCNA)-associated KIAA0101/PAF15 protein is a cell cycle-regulated anaphase-promoting complex/cyclosome substrate.		3.186e-07	18	854	SRSF7,BCLAF1,CHAF1A,SF3B1,POLD3,CRNKL1,DDX3X,SRI,ZC3H11A,DUT,H2AFY,PNN,DDX18,IMPDH2,ILF3,SMARCA4,MKI67,CENPE
Pubmed	21693764	Comparative proteomic analysis identifies a role for SUMO in protein quality control.		5.383e-07	15	560	BCLAF1,CHAF1A,BRCA1,SF3B1,POLD3,ZC3H11A,SMCHD1,BRD4,RAD21,AK2,PNN,DDX18,MCM4,SMARCA4,MKI67
Pubmed	19471022	System-wide changes to SUMO modifications in response to heat shock.		1.715e-05	15	734	BCLAF1,CHAF1A,SF3B1,POLD3,ZC3H11A,SMCHD1,BRD4,AK2,H2AFY,PNN,DDX18,NUP133,MCM4,SMARCA4,MKI67
Pubmed	22586326	Functional proteomics establishes the interaction of SIRT7 with chromatin remodeling complexes and expands its role in regulation of RNA polymerase I transcription.		2.084e-05	14	653	SF3B1,CRNKL1,SART3,ZC3H11A,SMCHD1,RAD21,ACTR2,PNN,DDX18,NUP133,IMPDH2,MCM4,SMARCA4,MKI67
Pubmed	19454010	In vitro nuclear interactome of the HIV-1 Tat protein.		2.084e-05	9	195	EIF3A,SF3B1,DDX3X,MBD3,SMC3,PNN,DDX18,ILF3,SMARCA4
Pubmed	20360068	Systematic analysis of human protein complexes identifies chromosome segregation proteins.		2.084e-05	17	1146	BCLAF1,EIF3A,SF3B1,CRNKL1,SART3,GTF2F1,RAD21,EIF4B,MAU2,SMC3,ASXL1,NUP133,ILF3,SMARCA4,MKI67,CENPE,ALDH3A2
Pubmed	16159877	Proteomic analysis of SRm160-containing complexes reveals a conserved association with cohesin.		2.084e-05	8	170	SRSF7,BCLAF1,DDX3X,GTF2F1,RAD21,MBD3,SMC3,PNN
Pubmed	22053931	Proteome-wide identification of ubiquitylation sites by conjugation of engineered lysine-less ubiquitin.		2.084e-05	12	612	SRSF7,EIF3A,DDX3X,SRI,RAD23A,DUT,DUSP3,ACTR2,SLC5A3,IMPDH2,MCM4,ALDOC
Pubmed	22797925	The proteomic analysis of endogenous FAT10 substrates identifies p62/SQSTM1 as a substrate of FAT10ylation.		2.084e-05	11	499	SF3B1,DDX3X,SSX2IP,ACTR2,H2AFY,SMC3,DDX18,ILF3,MCM4,ALDOC,ALDH3A2
Pubmed	17643375	Systematic analysis of the protein interaction network for the human transcription machinery reveals the identity of the 7SK capping enzyme.		2.084e-05	9	390	SRI,SART3,GTF2F1,BRD4,AK2,TAF5,PNN,ILF3,SMARCA4
Pubmed	16565220	Phosphoproteome analysis of the human mitotic spindle.		2.084e-05	7	210	BCLAF1,SSX2IP,ZC3H11A,PNN,NUP133,MKI67,CENPE
Pubmed	21963094	Global identification of modular cullin-RING ligase substrates.		2.084e-05	9	422	EIF3A,SRI,BNIP3,RAD23A,RAD21,H2AFY,ASXL1,IMPDH2,MCM4
Pubmed	17478428	A proteomic analysis of ataxia telangiectasia-mutated (ATM)/ATM-Rad3-related (ATR) substrates identifies the ubiquitin-proteasome system as a regulator for DNA damage checkpoints.		2.084e-05	3	10	BRCA1,MED1,SMC3
Pubmed	16055720	WW domains provide a platform for the assembly of multiprotein networks.		2.084e-05	6	154	SRSF7,BCLAF1,SF3B1,DDX3X,MED1,BRD4
Pubmed	21182205	Identification of proteins associated with ligand-activated estrogen receptor a in human breast cancer cell nuclei by tandem affinity purification and nano LC-MS/MS.		2.084e-05	7	245	SRSF7,BCLAF1,SF3B1,DDX3X,ACTR2,DDX18,MKI67
Pubmed	12124384	The mCpG-binding domain of human MBD3 does not bind to mCpG but interacts with NuRD/Mi2 components HDAC1 and MTA2.		2.084e-05	3	13	EIF3A,SAP30,MBD3
Pubmed	9790534	The dermatomyositis-specific autoantigen Mi2 is a component of a complex containing histone deacetylase and nucleosome remodeling activities.		2.084e-05	3	13	EIF3A,SAP30,MBD3
Pubmed	22863883	A high-throughput approach for measuring temporal changes in the interactome.		2.084e-05	15	1456	EIF3A,POLD3,DDX3X,SART3,SPDL1,GTF2F1,RAD23A,EIF4B,DUT,ACTR2,EIF5,NUP133,IMPDH2,MCM4,ALDOC
Pubmed	8816444	A region rich in aspartic acid, arginine, tyrosine, and glycine (DRYG) mediates eukaryotic initiation factor 4B (eIF4B) self-association and interaction with eIF3.		2.084e-05	2	2	EIF3A,EIF4B
Pubmed	17189189	ChlR1 is required for loading papillomavirus E2 onto mitotic chromosomes and viral genome maintenance.		2.084e-05	2	2	DDX11,BRD4
Pubmed	9804427	Chromatin deacetylation by an ATP-dependent nucleosome remodelling complex.		2.084e-05	3	15	EIF3A,SAP30,MBD3
Pubmed	10444591	Analysis of the NuRD subunits reveals a histone deacetylase core complex and a connection with DNA methylation.		2.084e-05	3	15	EIF3A,SAP30,MBD3
Pubmed	11102443	Stable histone deacetylase complexes distinguished by the presence of SANT domain proteins CoREST/kiaa0071 and Mta-L1.		2.084e-05	3	16	EIF3A,SAP30,MBD3
Pubmed	22178446	Integrative analysis of the ubiquitin proteome isolated using Tandem Ubiquitin Binding Entities (TUBEs).		2.084e-05	7	281	SRSF7,SF3B1,DDX3X,RAD23A,PNN,DDX18,MKI67
Pubmed	21319273	An important role for CDK2 in G1 to S checkpoint activation and DNA damage response in human embryonic stem cells.		2.084e-05	8	397	SRSF7,EIF3A,DDX3X,SART3,SMC3,PNN,IMPDH2,ILF3
Pubmed	18781797	Quantitative analysis of global ubiquitination in HeLa cells by mass spectrometry.		2.084e-05	10	677	EIF3A,RAD23A,RAD21,DUT,ACTR2,TXNIP,H2AFY,IMPDH2,ILF3,ALDH3A2
Pubmed	19615732	Defining the human deubiquitinating enzyme interaction landscape.		2.084e-05	12	1004	EIF3A,BRCA1,SART3,SSX2IP,RAD23A,MELK,EIF4B,PRIM1,SMC3,ASXL1,MCM4,ALDH3A2
Pubmed	22083510	Oct4 links multiple epigenetic pathways to the pluripotency network.		2.084e-05	6	198	SMCHD1,BRD4,RAD21,MBD3,ILF3,SMARCA4
Pubmed	21989927	Contribution of germline mutations in the BRCA and PALB2 genes to pancreatic cancer in Italy.		2.084e-05	2	3	BRCA1,PALB2
Pubmed	19268590	PALB2 links BRCA1 and BRCA2 in the DNA-damage response.		2.084e-05	2	3	BRCA1,PALB2
Pubmed	10375619	Characterization of the components of the putative mammalian sister chromatid cohesion complex.		2.084e-05	2	3	RAD21,SMC3
Pubmed	15034933	BRCA1 interacts with dominant negative SWI/SNF enzymes without affecting homologous recombination or radiation-induced gene activation of p21 or Mdm2.		2.084e-05	2	3	BRCA1,SMARCA4
Pubmed	23038782	MDC1 and RNF8 function in a pathway that directs BRCA1-dependent localization of PALB2 required for homologous recombination.		2.084e-05	2	3	BRCA1,PALB2
Pubmed	16322236	Physical and functional interaction of DNA methyltransferase 3A with Mbd3 and Brg1 in mouse lymphosarcoma cells.		2.084e-05	2	3	MBD3,SMARCA4
Pubmed	18501021	Analysis of large deletions in BRCA1, BRCA2 and PALB2 genes in Finnish breast and ovarian cancer families.		0.04249	2	3	BRCA1,PALB2
Pubmed	17278098	BRCA1-IRIS activates cyclin D1 expression in breast cancer cells by downregulating the JNK phosphatase DUSP3/VHR.		0.04249	2	3	BRCA1,DUSP3
Pubmed	15095040	Genotypic and phenotypic differences between Arabian and Scandinavian women with gestational diabetes mellitus.		0.04249	2	3	MED1,HLA-DQB1
Pubmed	20398247	Ki-67 expression is superior to mitotic count and novel proliferation markers PHH3, MCM4 and mitosin as a prognostic factor in thick cutaneous melanoma.		0.04249	2	3	MCM4,MKI67
Pubmed	17897615	Papillomavirus binding factor binds to SAP30 and represses transcription via recruitment of the HDAC1 co-repressor complex.		0.04249	2	3	SAP30,ZNF395
Pubmed	16723126	Characterization of the expression of the hypoxia-induced genes neuritin, TXNIP and IGFBP3 in cancer.		0.04249	2	3	TXNIP,IGFBP3
Pubmed	22343046	Activator-mediator binding stabilizes RNA polymerase II orientation within the human mediator-RNA polymerase II-TFIIF assembly.		0.04249	2	3	MED1,GTF2F1
Pubmed	23022380	NOTCH1 nuclear interactome reveals key regulators of its transcriptional activity and oncogenic function.		0.04905	5	129	SMCHD1,MAU2,SMC3,SMARCA4,RBPJ
Interaction	int:KIAA0101	KIAA0101 interactions		0.001836	19	854	SRSF7,BCLAF1,CHAF1A,BRCA1,SF3B1,POLD3,CRNKL1,DDX3X,SRI,ZC3H11A,DUT,H2AFY,PNN,DDX18,IMPDH2,ILF3,SMARCA4,MKI67,CENPE
Interaction	int:SUMO2	SUMO2 interactions		0.006014	21	1166	BCLAF1,CHAF1A,BRCA1,SF3B1,POLD3,DDX3X,SART3,ZC3H11A,SMCHD1,BRD4,RAD21,AK2,H2AFY,SMC3,PNN,DDX18,NUP133,ILF3,MCM4,SMARCA4,MKI67
Interaction	int:CHD4	CHD4 interactions		0.01801	6	78	SAP30,POLD3,BRD4,RAD21,MBD3,SMARCA4
Interaction	int:HDAC1	HDAC1 interactions		0.03433	12	479	BCLAF1,BRCA1,SF3B1,SAP30,POLD3,BNIP3,ZNF395,TXNIP,H2AFY,MBD3,SMARCA4,RBPJ
Interaction	int:SIRT7	SIRT7 interactions		0.03433	14	658	SF3B1,CRNKL1,SART3,ZC3H11A,SMCHD1,RAD21,ACTR2,PNN,DDX18,NUP133,IMPDH2,MCM4,SMARCA4,MKI67
Cytoband	chr19p13	chr19p13		0.02598	9	674	CHAF1A,SLC35E1,GTF2F1,RAD23A,BRD4,MAU2,MBD3,ILF3,SMARCA4
Coexpression	DODD_NASOPHARYNGEAL_CARCINOMA_DN	Genes down-regulated in nasopharyngeal carcinoma (NPC) compared to the normal tissue.	MSigDB: C2.cgp	1.46e-09	27	1343	SRSF7,CENPN,CHAF1A,BRCA1,DDX11,TMEM97,SSX2IP,ZC3H11A,SPDL1,RAD21,MELK,AK2,DUT,TAF5,PRIM1,MTERFD1,PNN,DDX18,NUP133,ILF3,MCM4,SMARCA4,MKI67,CENPE,PALB2,RBPJ,GOSR2
Coexpression	PUJANA_BRCA2_PCC_NETWORK	Genes constituting the BRCA2-PCC network of transcripts whose expression positively correlated (Pearson correlation coefficient, PCC >= 0.4) with that of BRCA2 [Gene ID=675] across a compendium of normal tissues.	MSigDB: C2.cgp	1.46e-09	17	418	CHAF1A,BRCA1,DDX11,POLD3,RAD21,MELK,DUT,PRIM1,H2AFY,SMC3,PNN,ASXL1,ILF3,MCM4,SMARCA4,MKI67,CENPE
Coexpression	MITSIADES_RESPONSE_TO_APLIDIN_DN	Genes down-regulated in the MM1S cells (multiple myeloma) after treatment with aplidin [PubChem=44152164], a marine-derived compound with potential anti-cancer properties.	MSigDB: C2.cgp	1.921e-09	14	247	EIF3A,CHAF1A,SF3B1,POLD3,TMEM97,MELK,EIF4B,DUT,ZNF395,SMC3,SLC5A3,MCM4,MKI67,PALB2
Coexpression	18535662-TableS2d	Mouse Lymphoma_Wu08_1167genes	GeneSigDB	4.212e-09	19	627	SRSF7,BCLAF1,CHAF1A,BRCA1,DDX3X,SMYD2,SPDL1,RAD21,AK2,EIF4B,PRIM1,SMC3,PNN,DDX18,IMPDH2,ILF3,MCM4,MKI67,CENPE
Coexpression	BENPORATH_CYCLING_GENES	Genes showing cell-cycle stage-specific expression [PMID=12058064].	MSigDB: C2.cgp	5.993e-09	19	648	SRSF7,BCLAF1,CHAF1A,BRCA1,SAP30,DDX11,POLD3,FAM60A,INSIG2,SPDL1,RAB23,RAD21,MELK,PRIM1,PNN,ASXL1,MCM4,MKI67,CENPE
Coexpression	12874028-Table1	Human Esophagus_Barrett03_104genes	GeneSigDB	5.993e-09	10	95	CHAF1A,BRCA1,TMEM97,RAD21,MELK,DUT,PRIM1,MCM4,MKI67,CENPE
Coexpression	17145885-SuppTable2	Human Lung_Kobayashi06_320genes	GeneSigDB	2.774e-07	12	247	SRSF7,CENPN,CHAF1A,BRCA1,SPDL1,MELK,DUT,PRIM1,PNN,MCM4,MKI67,STC1
Coexpression	KOBAYASHI_EGFR_SIGNALING_24HR_DN	Genes down-regulated in H1975 cells (non-small cell lung cancer, NSCLC) resistant to gefitinib [PubChem=123631] after treatment with EGFR inhibitor CL-387785 [PubChem=2776] for 24h.	MSigDB: C2.cgp	2.791e-07	12	250	SRSF7,CENPN,CHAF1A,BRCA1,SPDL1,MELK,DUT,PRIM1,PNN,MCM4,MKI67,STC1
Coexpression	16081686-SuppTable4	Human Lymphoma_Tome05_1333genes	GeneSigDB	3.384e-06	16	654	SRSF7,CHAF1A,BRCA1,RAD23A,BRD4,RAD21,MELK,AK2,DUT,ACTR2,EIF5,IMPDH2,ILF3,MCM4,MKI67,CENPE
Coexpression	KINSEY_TARGETS_OF_EWSR1_FLII_FUSION_UP	Genes up-regulated in TC71 and EWS502 cells (Ewing's sarcoma) upon knockdown of the EWSR1-FLII fusion [Gene ID=2130, 2314].	MSigDB: C2.cgp	5.104e-06	21	1248	CENPN,CHAF1A,BRCA1,POLD3,FAM60A,DDX3X,TMEM97,SSX2IP,SPDL1,RAB23,RAD23A,MELK,AK2,TAF5,PRIM1,ACTR2,SMC3,DDX18,ILF3,MCM4,MKI67
Coexpression	ELVIDGE_HIF1A_AND_HIF2A_TARGETS_DN	Genes down-regulated in MCF7 cells (breast cancer) after knockdown of both HIF1A and HIF2A [Gene ID=3091, 2034] by RNAi.	MSigDB: C2.cgp	6.347e-06	8	102	BNIP3,INSIG2,CCNG2,ZNF395,IGFBP3,ALDOC,STC1,RBPJ
Coexpression	PUJANA_ATM_PCC_NETWORK	Genes constituting the ATM-PCC network of transcripts whose expression positively correlated (Pearson correlation coefficient, PCC >= 0.4) with that of ATM [Gene ID=472] across a compendium of normal tissues.	MSigDB: C2.cgp	6.983e-06	22	1415	CHAF1A,BRCA1,SF3B1,SAP30,DDX3X,MED1,SMCHD1,INSIG2,CCNG2,RAD21,EIF4B,DUT,TAF5,ACTR2,H2AFY,SMC3,PITPNA,PNN,DDX18,ILF3,MCM4,MKI67
Coexpression	PUJANA_XPRSS_INT_NETWORK	Genes constituting the XPRSS-Int network: intersection of genes whose expression correlates with BRCA1, BRCA2, ATM, and CHEK2 [Gene ID=672, 675, 472, 11200] in a compendium of normal tissues.	MSigDB: C2.cgp	1.473e-05	9	167	CHAF1A,BRCA1,RAD21,DUT,SMC3,PNN,ILF3,MCM4,MKI67
Coexpression	ELVIDGE_HYPOXIA_UP	Genes up-regulated in MCF7 cells (breast cancer) under hypoxia conditions.	MSigDB: C2.cgp	1.473e-05	9	168	BNIP3,INSIG2,CCNG2,ZNF395,TXNIP,IGFBP3,ALDOC,STC1,RBPJ
Coexpression	15489886-TableS1b	Human Sarcoma_Mason04_549genes	GeneSigDB	1.612e-05	13	464	CHAF1A,BRCA1,DDX11,POLD3,RAB23,MELK,DUT,PRIM1,ZNF395,IGFBP3,ILF3,MCM4,CENPE
Coexpression	18667080-TableS6	Human StemCell_Kocer08_87genes	GeneSigDB	1.612e-05	7	78	SRSF7,EIF3A,BRCA1,ACTR2,H2AFY,ILF3,MCM4
Coexpression	DIAZ_CHRONIC_MEYLOGENOUS_LEUKEMIA_UP	Genes up-regulated in CD34+ [Gene ID=947] cells isolated from bone marrow of CML (chronic myelogenous leukemia) patients, compared to those from normal donors.	MSigDB: C2.cgp	1.612e-05	21	1374	EIF3A,BRCA1,FAM60A,SRI,SART3,BNIP3,GTF2F1,RAD21,AK2,EIF4B,DUT,ACTR2,EIF5,PUM2,SMC3,PITPNA,SLC5A3,PNN,ILF3,RBPJ,GOSR2
Coexpression	18310505-TableS7	Human StemCell_Matushansky08_1453genes	GeneSigDB	1.612e-05	20	1245	CHAF1A,RNF24,BRCA1,SAP30,POLD3,SART3,TMEM97,SSX2IP,SMCHD1,RAB23,MELK,TAF5,PRIM1,ACTR2,H2AFY,PNN,ILF3,SMARCA4,MKI67,CENPE
Coexpression	19636063-TableS6	Human Lymphoma_Gentles09_780genes	GeneSigDB	1.63e-05	14	569	CHAF1A,BRCA1,SAP30,POLD3,RAD21,MELK,AK2,DUT,PRIM1,H2AFY,MCM4,SMARCA4,MKI67,CENPE
Coexpression	17699775-SuppTable1	Human Lung_Johnson07_1334genes	GeneSigDB	1.63e-05	17	888	CENPN,BRCA1,TRIM2,TMEM97,SSX2IP,CCNG2,SPDL1,MELK,AK2,TAF5,PRIM1,H2AFY,SMC3,PNN,DDX18,MCM4,MKI67
Coexpression	18631401-TableS3	Human Breast_Yau08_1518genes_OxidativeStress	GeneSigDB	1.63e-05	19	1129	SRSF7,SAP30,LMCD1,FAM60A,SSX2IP,CCNG2,BRD4,MELK,AK2,DUSP3,EIF5,TXNIP,H2AFY,PNN,DDX18,IGFBP3,MKI67,CENPE,ALDH3A2
Coexpression	ELVIDGE_HYPOXIA_BY_DMOG_UP	Genes up-regulated in MCF7 cells (breast cancer) treated with hypoxia mimetic DMOG [PubChem=3080614].	MSigDB: C2.cgp	1.916e-05	8	128	BNIP3,INSIG2,CCNG2,ZNF395,TXNIP,IGFBP3,ALDOC,STC1
Coexpression	16484322-SuppTable3	Mouse StemCell_Schimmer06_1554genes	GeneSigDB	2.31e-05	20	1291	CHAF1A,CAPN3,LMCD1,POLD3,DDX3X,BNIP3,GTF2F1,RAD21,MELK,AK2,PRIM1,ACTR2,EIF5,PUM2,IGFBP3,ASXL1,DAZAP2,ILF3,ALDOC,NKIRAS2
Coexpression	17150101-TableS1l	Human Breast_Troester06_436genes-up-DOX-ZR75-1	GeneSigDB	2.503e-05	11	329	CENPN,CHAF1A,BRCA1,DDX11,SMYD2,RAD21,MELK,DUT,PRIM1,SMC3,MKI67
Coexpression	ELVIDGE_HIF1A_TARGETS_DN	Genes down-regulated in MCF7 cells (breast cancer) after knockdown of HIF1A [Gene ID=3091] by RNAi.	MSigDB: C2.cgp	2.7e-05	7	89	BNIP3,INSIG2,ZNF395,IGFBP3,ALDOC,STC1,RBPJ
Coexpression	15474998-tableS1b	Mouse StemCell_Lindmark04_950genes	GeneSigDB	4.231e-05	15	732	BRCA1,SF3B1,SAP30,FAM60A,SRI,BNIP3,CCNG2,SPDL1,RAD21,EIF4B,TXNIP,ASXL1,MCM4,ALDOC,MKI67
Coexpression	19841744-TableS5	Human Liver_Tzur09_1908genes	GeneSigDB	4.608e-05	21	1499	SRSF7,SF3B1,FAM60A,DDX3X,MED1,SMCHD1,BNIP3,INSIG2,CCNG2,AK2,EIF5,PUM2,SMC3,PNN,DDX18,IGFBP3,DAZAP2,ILF3,MCM4,SMARCA4,ALDH3A2
Coexpression	MANALO_HYPOXIA_DN	Genes down-regulated in response to both hypoxia and overexpression of an active form of HIF1A [Gene ID=3091].	MSigDB: C2.cgp	6.437e-05	10	287	CENPN,CHAF1A,BRCA1,DDX11,SPDL1,MELK,MTERFD1,DDX18,ILF3,MCM4
Coexpression	CROONQUIST_NRAS_SIGNALING_DN	Genes down-regulated in ANBL-6 cell line (multiple myeloma, MM) expressing a constantly active form of NRAS [Gene ID=4893] off a plasmid vector compared to those grown in the presence of IL6 [Gene ID=3569].	MSigDB: C2.cgp	6.504e-05	6	62	CHAF1A,POLD3,DUT,EIF5,MCM4,MKI67
Coexpression	PUJANA_CHEK2_PCC_NETWORK	Genes constituting the CHEK2-PCC network of transcripts whose expression positively correlates (Pearson correlation coefficient, PCC >= 0.4) with that of CHEK2 [Gene ID=11200].	MSigDB: C2.cgp	6.504e-05	15	765	CHAF1A,BRCA1,SART3,RAD21,MELK,DUT,TAF5,SMC3,PNN,DDX18,ILF3,MCM4,SMARCA4,MKI67,CENPE
Coexpression	18667080-TableS2	Human StemCell_Kocer08_864genes	GeneSigDB	6.621e-05	15	768	SRSF7,BCLAF1,CENPN,CAPN3,BRCA1,LMCD1,MELK,TAF5,PRIM1,ACTR2,EIF5,H2AFY,IGFBP3,MCM4,ALDH3A2
Coexpression	17804718-Table1	Mouse Breast_Deeb07_119genes	GeneSigDB	8.599e-05	7	109	BRCA1,RAD21,MELK,PRIM1,MCM4,MKI67,CENPE
Coexpression	LIU_SOX4_TARGETS_DN	Genes down-regulated in LNCaP cells (prostate cancer) by overexpression of SOX4 [Gene ID=6659] and up-regulated by its RNAi knockdown.	MSigDB: C2.cgp	9.607e-05	10	305	BCLAF1,EIF3A,DDX11,SSX2IP,BNIP3,CCNG2,AK2,SMC3,DAZAP2,SMARCA4
Coexpression	18535662-TableS1b	Mouse Lymphoma_Wu08_1114genes	GeneSigDB	0.0001333	12	495	BCLAF1,POLD3,SMYD2,MELK,AK2,DUT,PRIM1,H2AFY,PNN,DDX18,IMPDH2,ILF3
Coexpression	18713946-TableS3	Human Lymphoma_Sander08_1021genes	GeneSigDB	0.0001334	13	597	CENPN,CHAF1A,BRCA1,DDX3X,SSX2IP,CCNG2,DUT,TAF5,TXNIP,MCM4,MKI67,SETD5,HLA-DQB1
Coexpression	CAIRO_HEPATOBLASTOMA_CLASSES_UP	Genes up-regulated in robust Cluster 2 (rC2) of hepatoblastoma samples compared to those in the robust Cluster 1 (rC1).	MSigDB: C2.cgp	0.0001343	13	599	CENPN,CHAF1A,FAM60A,TMEM97,SPDL1,GTF2F1,EIF4B,DDX18,IMPDH2,ILF3,MCM4,SMARCA4,MKI67
Coexpression	HAHTOLA_MYCOSIS_FUNGOIDES_SKIN_UP	Genes up-regulated in lesional skin biopsies from mycosis fundoides patients compared to the normal skin samples.	MSigDB: C2.cgp	0.0001343	8	176	EIF3A,SF3B1,LMCD1,TRIM2,SART3,TXNIP,SLC5A3,IGFBP3
Coexpression	VERNELL_RETINOBLASTOMA_PATHWAY_UP	Cluster 1: genes up-regulated by RB1 [Gene ID=5925], CDNK2A [Gene ID=1029], and one of the E2Fs (E2F1, E2F2, or E2F3 [Gene ID=1869, 1870, 1871]).	MSigDB: C2.cgp	0.0001448	5	39	CHAF1A,POLD3,TMEM97,MELK,MCM4
Coexpression	19225562-TableS1	Human Breast_Martin09_485genes	GeneSigDB	0.0001633	11	416	SF3B1,FAM60A,MELK,AK2,DUT,EIF5,ILF3,MCM4,SMARCA4,ALDH3A2,HLA-DQB1
Coexpression	18667080-TableS9	Human StemCell_Kocer08_575genes	GeneSigDB	0.00018	12	517	SRSF7,BCLAF1,CENPN,CAPN3,BRCA1,LMCD1,MELK,PRIM1,ACTR2,IGFBP3,MCM4,ALDH3A2
Coexpression	20386565-TableS1	Human Prostate_Zhao10_1841genes	GeneSigDB	0.0001986	13	627	DDX3X,MED1,TMEM97,BNIP3,RAD23A,DUSP3,ACTR2,H2AFY,PNN,ASXL1,IMPDH2,STC1,ALDH3A2
Coexpression	CROONQUIST_IL6_DEPRIVATION_DN	Genes down-regulated in the ANBL-6 cell line (multiple myeloma, MM) after withdrawal of IL6 [Gene ID=3569].	MSigDB: C2.cgp	0.0002089	6	80	CHAF1A,BRCA1,DUT,MCM4,MKI67,CENPE
Coexpression	20937356-TableS2	Rat Hypothalamic_Mansuy10_1931genes	GeneSigDB	0.0002089	18	1251	CENPN,EIF3A,BRCA1,POLD3,TMEM97,SSX2IP,SPDL1,MELK,DUT,PRIM1,MTERFD1,ACTR2,EIF5,SMC3,SLC5A3,DDX18,NUP133,PALB2
Coexpression	15374877-Table2	Human StemCell_Manalo05_108genes	GeneSigDB	0.0002162	6	81	CHAF1A,BRCA1,DDX11,DDX18,ILF3,MCM4
Coexpression	CASORELLI_ACUTE_PROMYELOCYTIC_LEUKEMIA_DN	Genes down-regulated in APL (acute promyeolocytic leukemia) blasts expressing PML-RARA fusion [Gene ID=5371, 5914] compared to normal promyeloblasts.	MSigDB: C2.cgp	0.0003167	13	659	CHAF1A,BRCA1,POLD3,SRI,TMEM97,MELK,ACTR2,DDX18,ILF3,MCM4,ALDOC,MKI67,CENPE
Coexpression	18689800-TableS7	Human EmbryonicStemCell_Thomas08_1088genes	GeneSigDB	0.000318	16	1023	DDX11,DDX3X,SART3,BRD4,AK2,EIF4B,TXNIP,MBD3,PITPNA,PNN,IGFBP3,IMPDH2,ILF3,SMARCA4,MKI67,NKIRAS2
Coexpression	DEURIG_T_CELL_PROLYMPHOCYTIC_LEUKEMIA_UP	Genes up-regulated in T-PLL cells (T-cell prolymphocytic leukemia) bearing the inv(14)/t(14:14) chromosomal aberration.	MSigDB: C2.cgp	0.000332	10	363	SAP30,DDX11,TMEM97,SSX2IP,CCNG2,MTERFD1,PITPNA,IMPDH2,MCM4,MKI67
Coexpression	17150101-TableS1h	Human Breast_Troester06_364genes_up_DOX-MCF7	GeneSigDB	0.0003546	9	282	CENPN,BRCA1,SAP30,DDX11,MELK,DUT,PRIM1,MKI67,CENPE
Coexpression	19061838-TableS7	Human Viral_Cairo08_982genes	GeneSigDB	0.0004406	14	801	CENPN,CHAF1A,FAM60A,TMEM97,SPDL1,GTF2F1,EIF4B,DDX18,IMPDH2,ILF3,MCM4,SMARCA4,MKI67,ALDH3A2
Coexpression	SPIELMAN_LYMPHOBLAST_EUROPEAN_VS_ASIAN_DN	Genes down-regulated in lymphoblastoid cells from the European population compared to those from the Asian population.	MSigDB: C2.cgp	0.0004921	12	582	SF3B1,MED1,SART3,ZNF395,ACTR2,EIF5,PUM2,PITPNA,DAZAP2,ALDH3A2,RBPJ,GOSR2
Coexpression	WINTER_HYPOXIA_METAGENE	Genes regulated by hypoxia, based on literature searches.	MSigDB: C2.cgp	0.0004921	8	218	BNIP3,CCNG2,AK2,TXNIP,PNN,IGFBP3,ALDOC,HLA-DQB1
Coexpression	MISSIAGLIA_REGULATED_BY_METHYLATION_DN	Genes down-regulated in PaCa44 and CFPAC1 cells (pancreatic cancer) after treatment with decitabine [PubChem=451668], a DNA hypomethylating agent similar to azacitidine [PubChem=9444].	MSigDB: C2.cgp	0.0005316	6	97	POLD3,DUT,PRIM1,ILF3,MKI67,CENPE
Coexpression	TARTE_PLASMA_CELL_VS_PLASMABLAST_DN	Genes down-regulated in mature plasma cells compared with plasmablastic B lymphocytes.	MSigDB: C2.cgp	0.0006303	9	306	EIF3A,CHAF1A,TMEM97,DUT,PRIM1,EIF5,SMARCA4,MKI67,CENPE
Coexpression	SHEPARD_BMYB_MORPHOLINO_DN	Human orthologs of genes down-regulated in zebra fish after knockdown of BMYB [Gene ID=4605] by morpholino.	MSigDB: C2.cgp	0.000658	7	159	CCNG2,MELK,DUT,PRIM1,TXNIP,MCM4,MKI67
Coexpression	DACOSTA_UV_RESPONSE_VIA_ERCC3_DN	Genes down-regulated in fibroblasts expressing mutant forms of ERCC3 [Gene ID=2071] after UV irradiation.	MSigDB: C2.cgp	0.0007402	14	846	SRSF7,EIF3A,BRCA1,TRIM2,MED1,SMCHD1,MELK,PUM2,SMC3,ASXL1,NUP133,CENPE,DCUN1D4,RBPJ
Coexpression	16357169-SuppTable4	Human Prostate_Floryk05_68genes	GeneSigDB	0.0007402	5	58	CHAF1A,SMC3,ILF3,MCM4,MKI67
Coexpression	NAKAMURA_TUMOR_ZONE_PERIPHERAL_VS_CENTRAL_DN	Down-regulated genes in peripheral zone of human pancreatic cancer growing in the pancreas of nude mice compared to that of the tumor from the central zone.	MSigDB: C2.cgp	0.0007898	12	616	SLC35E1,BNIP3,CCNG2,ZNF395,TXNIP,SLC5A3,PNN,IGFBP3,ASXL1,STC1,NKIRAS2,RBPJ
Coexpression	17804718-HumanGeneList	Human Breast_Deeb07_61genesHumanGeneListHumanGeneList	GeneSigDB	0.0008469	5	60	RAD21,MELK,PRIM1,MKI67,CENPE
Coexpression	ONDER_CDH1_TARGETS_1_DN	Genes down-regulated in HMLE cells (mmortalized nontransformed mammary epithelial) by expression of a dominant-negative form of E-cadhedrin (CDH1) [Gene ID=999].	MSigDB: C2.cgp	0.0009033	7	169	BCLAF1,DDX3X,EIF5,DDX18,IGFBP3,ILF3,MCM4
Coexpression	18160665-TableS5	Human Lymphoma_Lam08_1502genes	GeneSigDB	0.001397	14	900	BCLAF1,CHAF1A,SLC35E1,RAD23A,BRD4,RAD21,MELK,AK2,DUT,ACTR2,EIF5,DDX18,MCM4,CENPE
Coexpression	18689800-TableS5	Human EmbryonicStemCell_Thomas08_839genes	GeneSigDB	0.001624	13	786	BCLAF1,CHAF1A,LMCD1,SART3,GTF2F1,PRIM1,DUSP3,TXNIP,MBD3,IGFBP3,ASXL1,ILF3,SMARCA4
Coexpression	FARMER_BREAST_CANCER_CLUSTER_2	Cluster 2: selected proliferation and 8q amplicon genes clustered together across breast cancer samples.	MSigDB: C2.cgp	0.001826	4	33	MELK,MTERFD1,MCM4,CENPE
Coexpression	20208059-SuppTable2	Human Lymphoma_VonKopylow10_11genes_BayesianT-test	GeneSigDB	0.001888	8	269	BRCA1,POLD3,TAF5,PRIM1,SMC3,PITPNA,MCM4,SMARCA4
Coexpression	RHEIN_ALL_GLUCOCORTICOID_THERAPY_DN	Genes down-regulated in ALL (acute lymphoblastic leukemia) blasts after 1 week of treatment with glucocorticoids.	MSigDB: C2.cgp	0.001912	9	359	CENPN,TMEM97,MELK,AK2,DUT,PRIM1,SLC5A3,IMPDH2,MCM4
Coexpression	19808871-TableS3	Human StemCell_Hassan09_1544genes	GeneSigDB	0.001943	15	1068	SRSF7,CHAF1A,RNF24,SAP30,DDX11,CCNG2,RAD21,DUT,PRIM1,PNN,DDX18,ILF3,MCM4,SMARCA4,CENPE
Coexpression	PROVENZANI_METASTASIS_UP	Genes up-regulated in polysomal and total RNA samples from SW480 cells (primary colorectal carcinoma, CRC) compared to the SW620 cells (lymph node metastasis from the same individual).	MSigDB: C2.cgp	0.002003	7	194	CENPN,LMCD1,POLD3,EIF4B,PRIM1,TXNIP,DAZAP2
Coexpression	KAUFFMANN_DNA_REPLICATION_GENES	Genes involved in DNA replication, compiled manually by the authors.	MSigDB: C2.cgp	0.002054	6	128	CHAF1A,BRCA1,POLD3,DUT,MCM4,CENPE
Coexpression	FOURNIER_ACINAR_DEVELOPMENT_LATE_2	Genes identified by method 2 as coordinately down-regulated late in HMEC cells (mammary epithelium) during acinar development in vitro.	MSigDB: C2.cgp	0.002054	8	275	CENPN,CHAF1A,DDX11,MELK,DUT,ILF3,MCM4,SMARCA4
Coexpression	KAUFFMANN_DNA_REPAIR_GENES	Genes involved in DNA repair, compiled manually by the authors.	MSigDB: C2.cgp	0.002745	7	205	CHAF1A,BRCA1,POLD3,RAD23A,RAD21,DUT,MBD3
Coexpression	17724462-TableS1	Human StemCell_Nuytten08_1622genes	GeneSigDB	0.002819	17	1402	SRSF7,SLC35E1,TMEM97,SSX2IP,BNIP3,INSIG2,CCNG2,BRD4,ACTR2,TXNIP,PUM2,H2AFY,PNN,NUP133,DAZAP2,MKI67,RBPJ
Coexpression	ROSTY_CERVICAL_CANCER_PROLIFERATION_CLUSTER	The 'Cervical Cancer Proliferation Cluster' (CCPC): genes whose expression in cervical carcinoma positively correlates with that of the HPV E6 and E7 oncogenes; they are also differentially expressed according to disease outcome.	MSigDB: C2.cgp	0.00326	6	140	BRCA1,SPDL1,MELK,MCM4,MKI67,CENPE
Coexpression	18427120-DataS5	Human Breast_Crawford08_187genes	GeneSigDB	0.003347	6	141	BRCA1,MELK,TXNIP,MCM4,MKI67,CENPE
Coexpression	RUIZ_TNC_TARGETS_DN	Genes down-regulated in T98G cells (glioblastoma) by TNC [Gene ID=3371].	MSigDB: C2.cgp	0.003437	6	142	TMEM97,SPDL1,MELK,PRIM1,EIF5,MCM4
Coexpression	12115547-Table1	Human Viral_Ruutu02_16genes	GeneSigDB	0.004027	3	14	RAD21,MELK,MCM4
Coexpression	20460173-ImmPortAnti-IgMvsControl	Human Immune_Kong10_1790genes_ImmPort_Anti-IgMvsControl	GeneSigDB	0.004138	15	1152	SRSF7,CHAF1A,POLD3,SRI,TMEM97,EIF4B,DUT,PRIM1,ACTR2,PITPNA,ASXL1,ILF3,MCM4,SMARCA4,MKI67
Coexpression	RODRIGUES_THYROID_CARCINOMA_POORLY_DIFFERENTIATED_UP	Genes up-regulated in poorly differentiated thyroid carcinoma (PDTC) compared to normal thyroid tissue.	MSigDB: C2.cgp	0.004221	11	626	CENPN,BRCA1,DDX3X,TMEM97,SSX2IP,SPDL1,ACTR2,SMC3,MCM4,MKI67,DCUN1D4
Coexpression	NAKAYAMA_SOFT_TISSUE_TUMORS_PCA2_UP	Top 100 probe sets contrubuting to the positive side of the 2nd principal component; associated with adipocytic differentiation.	MSigDB: C2.cgp	0.004221	5	88	CENPN,MELK,MCM4,MKI67,CENPE
Coexpression	FERREIRA_EWINGS_SARCOMA_UNSTABLE_VS_STABLE_UP	Genes up-regulated in genomically unstable Ewing's sarcoma tumors compared to the stable ones.	MSigDB: C2.cgp	0.004228	6	149	CHAF1A,BRCA1,SAP30,MELK,H2AFY,CENPE
Coexpression	16636670-Table3	Human StemCell_Pramoonjago06_50genes_UpRegulated	GeneSigDB	0.004606	4	44	BNIP3,INSIG2,CCNG2,STC1
Coexpression	18387200-Genes	Human Breast_Mutarelli08_1488genes	GeneSigDB	0.004606	15	1169	CENPN,EIF3A,LMCD1,POLD3,TMEM97,SPDL1,MELK,DUT,PRIM1,TXNIP,DDX18,ILF3,MCM4,MKI67,STC1
Coexpression	WHITEFORD_PEDIATRIC_CANCER_MARKERS	Differentially expressed genes in a panel of xenografts representing 8 common pediatric tumors compared to the normal tissues.	MSigDB: C2.cgp	0.004979	5	92	MELK,ILF3,MCM4,MKI67,CENPE
Coexpression	PUJANA_BRCA_CENTERED_NETWORK	Genes constituting the BRCA-centered network (BCN).	MSigDB: C2.cgp	0.005183	5	93	CHAF1A,BRCA1,RAD21,DUT,MCM4
Coexpression	SHEN_SMARCA2_TARGETS_UP	Genes whose expression positively correlated with that of SMARCA2 [Gene ID=6595] in prostate cancer samples.	MSigDB: C2.cgp	0.005225	9	421	BCLAF1,SRI,INSIG2,RAB23,PUM2,SMC3,NUP133,DAZAP2,RBPJ
Coexpression	LINDGREN_BLADDER_CANCER_CLUSTER_3_UP	Genes whose expression profile is specific to Cluster III of urothelial cell carcinoma (UCC) tumors.	MSigDB: C2.cgp	0.005546	8	325	CENPN,CHAF1A,BRCA1,TMEM97,MELK,AK2,MCM4,CENPE
Coexpression	NUYTTEN_EZH2_TARGETS_DN	Genes down-regulated in PC3 cells (prostate cancer) after knockdown of EZH2 [Gene ID=2146] by RNAi.	MSigDB: C2.cgp	0.005842	13	915	BCLAF1,CENPN,CHAF1A,BRCA1,TMEM97,SSX2IP,PRIM1,SMC3,DAZAP2,IMPDH2,MCM4,CENPE,ALDH3A2
Coexpression	LI_WILMS_TUMOR_VS_FETAL_KIDNEY_1_DN	Genes down-regulated in Wilm's tumor samples compared to fetal kidney.	MSigDB: C2.cgp	0.006149	6	162	CHAF1A,BRCA1,MELK,TAF5,PRIM1,MKI67
Coexpression	MENSE_HYPOXIA_UP	Hypoxia response genes in both astrocytes and HeLa cell line.	MSigDB: C2.cgp	0.006275	5	98	BNIP3,INSIG2,ALDOC,RBPJ,GOSR2
Coexpression	16948840-Table2	Human Viral_Keating06_28genes_DownRegulated	GeneSigDB	0.006275	3	17	SF3B1,EIF4B,SLC5A3
Coexpression	WONG_EMBRYONIC_STEM_CELL_CORE	The 'core ESC-like gene module': genes coordinately up-regulated in a compendium of mouse embryonic stem cells (ESC) which are shared with the human ESC-like module.	MSigDB: C2.cgp	0.006493	8	335	EIF3A,CHAF1A,FAM60A,EIF4B,PRIM1,DDX18,MCM4,ALDOC
Coexpression	19096012-TableS2	Human Viral_Chetaille09_501genes	GeneSigDB	0.006603	9	439	SRSF7,FAM60A,TMEM97,RAD21,MTERFD1,PUM2,PITPNA,DDX18,MKI67
Coexpression	17952122-GeneList	Human Breast_Vecchi08_792genes	GeneSigDB	0.006603	10	551	EIF3A,CRNKL1,SART3,RAB23,TXNIP,PUM2,IGFBP3,ILF3,SMARCA4,HLA-DQB1
Coexpression	PRAMOONJAGO_SOX4_TARGETS_UP	Genes up-regulated in ACC3 cells (adenoid cystic carcinoma) after knockdown of SOX4 [Gene ID=6659] by RNAi.	MSigDB: C2.cgp	0.006603	4	50	BNIP3,INSIG2,CCNG2,STC1
Coexpression	19043454-TableS2	Human Breast_Thorner09_217genes	GeneSigDB	0.006744	6	167	CENPN,CHAF1A,BRCA1,MELK,MCM4,CENPE
Coexpression	18662380-S3-AURKA	Human Breast_Wirapati08_355genes_AURKA_Module	GeneSigDB	0.007417	8	344	CENPN,TMEM97,MELK,PRIM1,MTERFD1,MCM4,MKI67,CENPE
Coexpression	16478745-SuppTable1-short	Human Breast_Sotiriou06_128genes	GeneSigDB	0.00767	5	104	CENPN,MELK,MCM4,MKI67,CENPE
Coexpression	17533364-TableS2	Human Brain_Lastowska07_256genes	GeneSigDB	0.007706	6	172	BRCA1,TMEM97,PITPNA,ALDOC,ALDH3A2,GOSR2
Coexpression	SHEDDEN_LUNG_CANCER_POOR_SURVIVAL_A6	Cluster 6 of method A: up-regulation of these genes in patients with non???small cell lung cancer (NSCLC) predicts poor survival outcome.	MSigDB: C2.cgp	0.007912	9	453	CENPN,SAP30,SSX2IP,MELK,PRIM1,MCM4,MKI67,CENPE,STC1
Coexpression	17150101-TableS1c	Human Breast_Troester06_134genes_up_DoxTreated-HME-CC	GeneSigDB	0.008521	5	107	CENPN,BRCA1,MELK,DUT,SMC3
Coexpression	LASTOWSKA_NEUROBLASTOMA_COPY_NUMBER_UP	Genes with copy number gains in primary neuroblastoma tumors.	MSigDB: C2.cgp	0.008563	6	177	BRCA1,TMEM97,PITPNA,ALDOC,ALDH3A2,GOSR2
Coexpression	18304324-GeneList	Human Breast_Xu08_112genes	GeneSigDB	0.008563	5	108	CENPN,SF3B1,MELK,TXNIP,MKI67
Coexpression	18218118-Table1	Mouse Pancreas_Thakur08_75genes	GeneSigDB	0.008563	4	55	SRSF7,BRCA1,SF3B1,MCM4
Coexpression	19965622-TableS2b	Human LymphaticEndothelialCells_Norrmen09_65genes	GeneSigDB	0.008563	4	55	CCNG2,RAD21,PUM2,SMC3
Coexpression	LAU_APOPTOSIS_CDKN2A_UP	Genes up-regulated by UV-irradiation in cervical cancer cells after knockdown of CDKN2A [Gene ID=1029].	MSigDB: C2.cgp	0.008563	4	55	BCLAF1,BRCA1,BNIP3,RAD21
Coexpression	DAZARD_RESPONSE_TO_UV_NHEK_DN	Genes down-regulated in NHEK cells (normal keratinocytes) by UV-B irradiation.	MSigDB: C2.cgp	0.008563	7	261	POLD3,SART3,INSIG2,PUM2,ASXL1,MKI67,RBPJ
Coexpression	18427120-DataS4	Human Breast_Crawford08_971genes	GeneSigDB	0.009074	8	360	BRCA1,MELK,PRIM1,TXNIP,NUP133,MCM4,MKI67,CENPE
Coexpression	RODRIGUES_THYROID_CARCINOMA_ANAPLASTIC_UP	Genes up-regulated in anaplastic thyroid carcinoma (ATC) compared to normal thyroid tissue.	MSigDB: C2.cgp	0.009074	11	706	BCLAF1,SF3B1,DDX3X,SSX2IP,MELK,ACTR2,EIF5,SMC3,PNN,MCM4,CENPE
Coexpression	20630075-AF-2	Mouse StemCell_GarciaEscudero10_371genes_p53	GeneSigDB	0.009161	7	265	CENPN,BRCA1,POLD3,MED1,SPDL1,MCM4,CENPE
Coexpression	17699763-SuppTable1	Human Pancreas_Nakamura07_1222genes	GeneSigDB	0.009175	12	840	SLC35E1,BNIP3,CCNG2,ZNF395,EIF5,TXNIP,SLC5A3,PNN,IGFBP3,STC1,NKIRAS2,RBPJ
Coexpression	17899371-GeneTable4	Human Breast_Lauss08_374genes	GeneSigDB	0.009518	8	364	SRSF7,CENPN,BRCA1,RAD21,MELK,MCM4,MKI67,CENPE
Coexpression	16574658-SuppTable1	Human StemCell_Udayakumar06_458genes	GeneSigDB	0.0098	8	366	EIF3A,CHAF1A,DDX11,MED1,SSX2IP,ZNF395,TXNIP,PNN
Coexpression	BENPORATH_NANOG_TARGETS	Set 'Nanog targets': genes upregulated and identified by ChIP on chip as Nanog [Gene ID=79923] transcription factor targets in human embryonic stem cells.	MSigDB: C2.cgp	0.009854	13	988	BCLAF1,RNF24,SF3B1,LMCD1,SART3,RAD23A,EIF4B,DDX18,IGFBP3,ASXL1,ILF3,STC1,PALB2
Coexpression	BOYAULT_LIVER_CANCER_SUBCLASS_G3_UP	Up-regulated genes in hepatocellular carcinoma (HCC) subclass G3, defined by unsupervised clustering.	MSigDB: C2.cgp	0.01021	6	186	MED1,SRI,RAD21,MELK,PRIM1,DUSP3
Coexpression	17369842-Table1	Human Cervical_Lau07_60genes	GeneSigDB	0.01036	4	59	BCLAF1,BRCA1,BNIP3,RAD21
Coexpression	18713946-Table2	Human Lymphoma_Sander08_27genes	GeneSigDB	0.01082	3	22	CHAF1A,MCM4,MKI67
Coexpression	LINDGREN_BLADDER_CANCER_CLUSTER_1_DN	Genes whose expression profile is specific to Custer I of urothelial cell carcinoma (UCC) tumors.	MSigDB: C2.cgp	0.01131	8	376	CENPN,BRCA1,TMEM97,MELK,H2AFY,ILF3,SMARCA4,CENPE
Coexpression	BENPORATH_ES_1	Set 'ES exp1': genes overexpressed in human embryonic stem cells according to 5 or more out of 20 profiling studies.	MSigDB: C2.cgp	0.01164	8	378	SRSF7,CHAF1A,FAM60A,PRIM1,PNN,DDX18,ILF3,MCM4
Coexpression	MAHAJAN_RESPONSE_TO_IL1A_DN	Genes down-regulated in corneal fibroblasts after treatment with IL1A [Gene ID=3552].	MSigDB: C2.cgp	0.01216	4	62	SF3B1,SRI,SMC3,ALDH3A2
Coexpression	16434974-Table3	Human StemCell_Enk06_67genes	GeneSigDB	0.01284	4	63	BNIP3,CCNG2,PRIM1,IGFBP3
Coexpression	17899371-25GeneList	Human Breast_Lauss08_25genes	GeneSigDB	0.01345	3	24	CENPN,MCM4,MKI67
Coexpression	16151515-TableS1	Mouse StemCell_Forsberg05_413genes	GeneSigDB	0.01345	6	198	CENPN,BRCA1,MELK,H2AFY,MKI67,CENPE
Coexpression	BASAKI_YBX1_TARGETS_UP	Genes up-regulated in SKOC-3 cells (ovarian cancer) after YB-1 (YBX1) [Gene ID=4904] knockdown by RNAi.	MSigDB: C2.cgp	0.01364	7	288	CENPN,CHAF1A,SPDL1,MELK,TXNIP,MCM4,MKI67
Coexpression	17234769-TableS2a	Human StemCell_West07_350genes	GeneSigDB	0.01383	7	289	CHAF1A,SART3,TMEM97,MELK,ACTR2,SMARCA4,STC1
Coexpression	OSMAN_BLADDER_CANCER_UP	Genes up-regulated in blood samples from bladder cancer patients.	MSigDB: C2.cgp	0.01411	8	392	BCLAF1,SF3B1,SAP30,SSX2IP,RAD21,EIF5,H2AFY,SMC3
Coexpression	19797726-SuppTable1a	Human Lymphoma_VanLoo09_135genes	GeneSigDB	0.01411	5	125	SF3B1,EIF4B,ZNF395,MAU2,PNN
Coexpression	SENGUPTA_NASOPHARYNGEAL_CARCINOMA_WITH_LMP1_UP	Genes up-regulated in nasopharyngeal carcinoma (NPC) positive for LMP1 [Gene ID=9260], a latent gene of Epstein-Barr virus (EBV).	MSigDB: C2.cgp	0.01415	8	393	BCLAF1,SF3B1,SAP30,TRIM2,SART3,SMCHD1,SMC3,ILF3
Coexpression	WEST_ADRENOCORTICAL_TUMOR_UP	Up-regulated genes in pediatric adrenocortical tumors (ACT) compared to the normal tissue.	MSigDB: C2.cgp	0.01458	7	293	CHAF1A,SART3,TMEM97,MELK,ACTR2,SMARCA4,STC1
Coexpression	MANALO_HYPOXIA_UP	Genes up-regulated in response to both hypoxia and overexpression of an active form of HIF1A [Gene ID=3091].	MSigDB: C2.cgp	0.01497	6	204	BNIP3,CCNG2,ZNF395,TXNIP,IGFBP3,STC1
Coexpression	SMID_BREAST_CANCER_BASAL_UP	Genes up-regulated in basal subtype of breast cancer samles.	MSigDB: C2.cgp	0.01564	10	636	CENPN,CHAF1A,TRIM2,RAB23,RAD21,MELK,AK2,MCM4,MKI67,CENPE
Coexpression	17150101-TableS1a	Human Breast_Troester06_81genes_up_sham_HME-CC	GeneSigDB	0.01676	4	69	CENPN,MELK,SMC3,MKI67
Coexpression	HORIUCHI_WTAP_TARGETS_DN	Genes down-regulated in primary endothelial cells (HUVEC) after knockdown of WTAP [Gene ID=9589] by RNAi.	MSigDB: C2.cgp	0.0174	7	303	CENPN,DDX11,TMEM97,MELK,SLC5A3,IMPDH2,MKI67
Coexpression	15958547-SuppTable3	Human Pancreas_Qian05_94genes	GeneSigDB	0.01746	4	70	POLD3,TMEM97,DUT,DDX18
Coexpression	HAHTOLA_MYCOSIS_FUNGOIDES_SKIN_DN	Genes down-regulated in lesional skin biopsies from mycosis fundoides patients compared to the normal skin samples.	MSigDB: C2.cgp	0.01752	3	27	BCLAF1,SMC3,HLA-DQB1
Coexpression	ONKEN_UVEAL_MELANOMA_DN	Genes down-regulated in uveal melanoma: class 2 vs class 1 tumors.	MSigDB: C2.cgp	0.01752	9	524	LMCD1,DDX3X,TMEM97,CCNG2,EIF4B,DUSP3,TXNIP,DAZAP2,IMPDH2
Coexpression	BLALOCK_ALZHEIMERS_DISEASE_DN	Genes down-regulated in brain from patients with Alzheimer's disease.	MSigDB: C2.cgp	0.01992	14	1233	CRNKL1,SMYD2,BNIP3,CCNG2,MTERFD1,ACTR2,EIF5,PUM2,H2AFY,PITPNA,PNN,ILF3,MCM4,ALDOC
Coexpression	WEI_MYCN_TARGETS_WITH_E_BOX	Genes whose promoters contain E-box motifs and whose expression changed in MYCN-3 cells (neuroblastoma) upon induction of MYCN [Gene ID=4613].	MSigDB: C2.cgp	0.02017	11	794	SRSF7,SAP30,TMEM97,SSX2IP,SPDL1,EIF5,DDX18,ASXL1,MCM4,SMARCA4,GOSR2
Coexpression	FUJII_YBX1_TARGETS_DN	Genes down-regulated in MCF-7 cells (breast cancer) after knockdown of YBX1 [Gene ID=4904] by RNAi.	MSigDB: C2.cgp	0.02118	5	139	CENPN,BRCA1,MELK,DUT,PRIM1
Coexpression	VECCHI_GASTRIC_CANCER_EARLY_UP	Up-regulated genes distinguishing between early gastric cancer (EGC) and normal tissue samples.	MSigDB: C2.cgp	0.02244	8	426	CENPN,BRCA1,POLD3,SPDL1,MELK,MCM4,SMARCA4,MKI67
Coexpression	GARY_CD5_TARGETS_DN	Genes down-regulated in Daudi cells (B lymphocytes) stably expressing CD5 [Gene ID=921] off a plasmid vector.	MSigDB: C2.cgp	0.02291	8	428	BCLAF1,SRI,EIF5,TXNIP,PNN,DDX18,NUP133,ILF3
Coexpression	17483311-Table1b	Human Brain_Beier07_32genes	GeneSigDB	0.02291	3	30	DUSP3,IGFBP3,HLA-DQB1
Coexpression	CHEMNITZ_RESPONSE_TO_PROSTAGLANDIN_E2_UP	Genes up-regulated in CD4+ [Gene ID=920] T lymphocytes after stimulation with prostaglandin E2 [PubChem=5280360].	MSigDB: C2.cgp	0.02349	5	143	CHAF1A,SPDL1,MCM4,MKI67,CENPE
Coexpression	17597811-SuppTable6	Human Leukemia_Mullighan07_838genes	GeneSigDB	0.02415	10	679	FAM60A,SMYD2,SRI,AK2,ACTR2,PITPNA,ASXL1,ALDH3A2,DCUN1D4,NKIRAS2
Coexpression	16141321-Table2	Human Breast_Miller05_p53	GeneSigDB	0.02431	11	816	CENPN,CHAF1A,FAM60A,CCNG2,SPDL1,MELK,ACTR2,MCM4,SMARCA4,MKI67,CENPE
Coexpression	15548681-Table3	Human Breast_Wang04_36genes	GeneSigDB	0.02459	3	31	MELK,PRIM1,MKI67
Coexpression	18537972-TableS2	Human Leukemia_San Jose-Eneriz08_1151genes	GeneSigDB	0.02468	12	962	SRSF7,RNF24,SSX2IP,SPDL1,MELK,DUSP3,PUM2,H2AFY,MAU2,SMC3,DAZAP2,SMARCA4
Coexpression	HARRIS_HYPOXIA	Genes known to be induced by hypoxia	MSigDB: C2.cgp	0.0252	4	79	BNIP3,CCNG2,IGFBP3,STC1
Coexpression	17880687-TableS1	Human Embryo_Heim07_1650genes	GeneSigDB	0.02663	13	1122	BCLAF1,CENPN,LMCD1,DDX3X,SMYD2,EIF4B,ZNF395,ACTR2,TXNIP,SLC5A3,NUP133,DCUN1D4,RBPJ
Coexpression	SOTIRIOU_BREAST_CANCER_GRADE_1_VS_3_UP	Up-regulated genes whose expression correlated with histologic grade of invasive breast cancer tumors: comparison of grade 1 vs grade 3.	MSigDB: C2.cgp	0.02794	5	150	CENPN,MELK,MCM4,MKI67,CENPE
Coexpression	14737219-CSRgenes	Human Breast_Chang04_772genes_WoundHealing_CSR_genes	GeneSigDB	0.02815	9	567	CENPN,SF3B1,CCNG2,SPDL1,MELK,DUT,PRIM1,PNN,MCM4
Coexpression	19798054-ST	Human Breast_Williams09_302genes	GeneSigDB	0.02815	6	236	CENPN,SLC35E1,TMEM97,PRIM1,IGFBP3,MKI67
Coexpression	BLUM_RESPONSE_TO_SALIRASIB_DN	Selected genes down-regulated in response to the Ras inhibitor salirasib [PubChem=5469318] in a panel of cancer cell lines with constantly active HRAS [Gene ID=3265].	MSigDB: C2.cgp	0.03053	7	340	SRSF7,CHAF1A,BRCA1,DUT,PRIM1,H2AFY,MKI67
Coexpression	SEMENZA_HIF1_TARGETS	Genes that are transcriptionally regulated by HIF1A [Gene ID=3091].	MSigDB: C2.cgp	0.03055	3	34	BNIP3,IGFBP3,ALDOC
Coexpression	LEONARD_HYPOXIA	Genes up-regulated in HK-2 cells kidney tubular epithelium) under hypoxia and down-regulated on re-oxygenation.	MSigDB: C2.cgp	0.03055	3	34	SAP30,BNIP3,CCNG2
Coexpression	19832978-Table2	Human Brain_Fardin09_11genes	GeneSigDB	0.03168	2	7	BNIP3,ALDOC
Coexpression	16293602-Table1	Mouse StemCell_Kamminga06_56genes	GeneSigDB	0.0329	3	35	PRIM1,MCM4,MKI67
Coexpression	18535662-TableS2b	Mouse Lymphoma_Wu08_1016genes	GeneSigDB	0.03332	8	460	BCLAF1,EIF3A,DDX3X,AK2,H2AFY,MBD3,SMC3,DDX18
Coexpression	15955831-SuppTable6	Human StemCell_Komor05_37genes	GeneSigDB	0.03478	3	36	CHAF1A,BRCA1,MKI67
Coexpression	CHOI_ATL_STAGE_PREDICTOR	Genes used to predict the clinical stages of acute T-cell leukemia (ATL): chronic vs acute.	MSigDB: C2.cgp	0.03478	3	36	FAM60A,DUT,PUM2
Coexpression	19965622-TableS1b	Human LymphaticEndothelialCells_Norrmen09_99genes	GeneSigDB	0.03478	4	88	CCNG2,RAD21,PUM2,SMC3
Coexpression	17471573-Table2	Human Viral_Santegoets07_103genes	GeneSigDB	0.03478	4	88	CAPN3,SSX2IP,RAD21,MCM4
Coexpression	WINNEPENNINCKX_MELANOMA_METASTASIS_UP	Genes from the 254-gene classifier which were up-regulated in melanoma patients with a reported distant metastasis within 4 years.	MSigDB: C2.cgp	0.03559	5	161	CENPN,MELK,MTERFD1,DDX18,MCM4
Coexpression	15744745-Table2a	Human Skin_Ghosh05_107genes	GeneSigDB	0.03586	4	89	BNIP3,INSIG2,IGFBP3,STC1
Coexpression	17894856-SuppList2	Human Breast_Yu07_400genes	GeneSigDB	0.03601	6	251	BRCA1,MELK,EIF4B,MKI67,CENPE,HLA-DQB1
Coexpression	WU_APOPTOSIS_BY_CDKN1A_VIA_TP53	Genes downstream of both CDKN1A and TP53 [Gene ID=1026, 7157] in 2774qw1 cells (ovarian cancer).	MSigDB: C2.cgp	0.0367	3	37	SPDL1,MCM4,MKI67
Coexpression	TAKAO_RESPONSE_TO_UVB_RADIATION_DN	Genes down-regulated in primary tissue culture of epidermal kerationcytes after UVB irradiation.	MSigDB: C2.cgp	0.03674	4	90	TXNIP,PUM2,PITPNA,DAZAP2
Coexpression	18381423-SuppTable1c	Human StemCell_Riggi08_206genes	GeneSigDB	0.03757	5	164	SAP30,SSX2IP,PRIM1,MKI67,CENPE
Coexpression	16237459-TableS2	Mouse Lung_Kasper05_71genes	GeneSigDB	0.03902	3	38	BNIP3,CCNG2,STC1
Coexpression	15374877-Table1	Human StemCell_Manalo05_129genes	GeneSigDB	0.03924	4	92	CCNG2,TXNIP,IGFBP3,STC1
Coexpression	20081105-ST-1	Human Breast_Nagaraja10_1345genes	GeneSigDB	0.04014	12	1032	CENPN,TMEM97,SPDL1,MELK,AK2,PRIM1,MTERFD1,PUM2,DDX18,IMPDH2,MCM4,CENPE
Coexpression	17760805-SuppTableS3a	Human Leukemia_Boag07_100genes_pre-BALLvCD19_UP	GeneSigDB	0.04016	4	93	BCLAF1,SAP30,MELK,MCM4
Coexpression	HOEBEKE_LYMPHOID_STEM_CELL_UP	Genes up-regulated in the common lymphoid progenitor (CLP, defined as CD34+CD38-CD7+ [Gene ID=947, 952, 924]) compared to a multipotent cord blood cell (defined as CD34+CD38+CD7-).	MSigDB: C2.cgp	0.04016	4	93	SF3B1,PNN,SMARCA4,SETD5
Coexpression	16269079-TableS2	Human StemCell_Cui05_41genes	GeneSigDB	0.04069	3	39	TAF5,MKI67,CENPE
Coexpression	16909099-SuppTable3	Human Leukemia_Choi07_44genes	GeneSigDB	0.04069	3	39	FAM60A,DUT,PUM2
Coexpression	BASAKI_YBX1_TARGETS_DN	Genes down-regulated in SKOC-3 cells (ovarian cancer) after YB-1 (YBX1) [Gene ID=4904] knockdown by RNAi.	MSigDB: C2.cgp	0.04262	7	368	SRSF7,SF3B1,FAM60A,ZC3H11A,SMCHD1,ALDOC,STC1
Coexpression	17404395-TableS1c	Human Viral_Chen07_60genes	GeneSigDB	0.04337	3	40	LMCD1,DDX3X,EIF5
Coexpression	15757864-Table5a	Human Thyroid_Forberg05_41genes	GeneSigDB	0.04631	3	41	EIF3A,BNIP3,DCUN1D4
Coexpression	18537972-TableS4	Human Leukemia_San Jose-Eneriz08_730genes	GeneSigDB	0.04631	9	621	CHAF1A,MED1,SLC35E1,SPDL1,MELK,SMC3,ILF3,NKIRAS2,HLA-DQB1
Coexpression	HOFMANN_CELL_LYMPHOMA_UP	Genes up-regulated in lymph nodes from patients with mantle cell lymphoma (MCL) compared to the non-malignant hyperplastic lymph nodes.	MSigDB: C2.cgp	0.04928	3	42	CCNG2,TAF5,ILF3
Coexpression Atlas	DevelopingGonad_e11.5_testes and mesonephros_emap-3226_1000	DevelopingGonad_e11.5_testes and mesonephros_emap-3226_1000	Gudmap Mouse MOE430.2	0.0004544	18	844	BCLAF1,EIF3A,BRCA1,SF3B1,TRIM2,DDX3X,SART3,CCNG2,RAB23,RAD23A,RAD21,AK2,PUM2,MAU2,MBD3,PNN,IGFBP3,SMARCA4
Coexpression Atlas	GSM538357_500	B cells, proB.FrA.FL, CD19- IgM- CD43+ CD24intermediate CD45R+ AA4.1+ CD, Fetal Liver, avg-1	Immgen.org, GSE15907	0.0004544	13	422	CENPN,CHAF1A,BRCA1,SAP30,FAM60A,TMEM97,MELK,DUT,PRIM1,H2AFY,IMPDH2,MKI67,CENPE
Coexpression Atlas	DevelopingGonad_e14.5_ testes_emap-6710_k5_1000	DevelopingGonad_e14.5_ testes_emap-6710_k5_1000	Gudmap Mouse MOE430.2	0.0004544	13	429	BCLAF1,EIF3A,BRCA1,SF3B1,DDX3X,CCNG2,RAB23,RAD23A,RAD21,AK2,PUM2,NUP133,SMARCA4
Coexpression Atlas	DevelopingGonad_e12.5_testes_emap-29069_k1_1000	DevelopingGonad_e12.5_testes_emap-29069_k1_1000	Gudmap Mouse MOE430.2	0.0004544	14	524	BCLAF1,EIF3A,BRCA1,SF3B1,DDX3X,CCNG2,RAD23A,RAD21,AK2,PUM2,MAU2,MBD3,NUP133,SMARCA4
Coexpression Atlas	DevelopingGonad_e12.5_testes_emap-29069_k4_500	DevelopingGonad_e12.5_testes_emap-29069_k4_500	Gudmap Mouse MOE430.2	0.0004544	10	241	BCLAF1,EIF3A,BRCA1,SF3B1,DDX3X,CCNG2,RAD23A,RAD21,PUM2,SMARCA4
Coexpression Atlas	DevelopingGonad_e11.5_testes and mesonephros_emap-3226_k5_1000	DevelopingGonad_e11.5_testes and mesonephros_emap-3226_k5_1000	Gudmap Mouse MOE430.2	0.0004544	14	533	BCLAF1,EIF3A,BRCA1,SF3B1,DDX3X,SART3,CCNG2,RAD23A,PUM2,MAU2,MBD3,PNN,IGFBP3,SMARCA4
Coexpression Atlas	GSM791143_500	alpha beta T cells, preT.DN3-4.Th, Lin-/lo CD25int CD44- CD28+, Thymus, avg-3	Immgen.org, GSE15907	0.0006894	12	397	CENPN,CHAF1A,BRCA1,SMYD2,TMEM97,MELK,DUT,PRIM1,NUP133,MCM4,MKI67,CENPE
Coexpression Atlas	GSM399403_500	alpha beta T cells, T.ISP.Th, 4- 8+ TCR-/lo 24hi, Thymus, avg-3	Immgen.org, GSE15907	0.0008358	12	417	CENPN,CHAF1A,BRCA1,TMEM97,MELK,DUT,PRIM1,NUP133,IMPDH2,MCM4,MKI67,CENPE
Coexpression Atlas	GSM476664_500	gamma delta T cells, Tgd.vg3+24alo.e17.Th, TCRd+ Vg3+ CD24-, Fetal Thymus, avg-3	Immgen.org, GSE15907	0.0008358	12	419	CENPN,CHAF1A,BRCA1,TMEM97,MELK,DUT,PRIM1,IMPDH2,MCM4,ALDOC,MKI67,CENPE
Coexpression Atlas	GSM538348_500	B cells, proB.CLP.FL, CD19- IgM- CD43+ CD24intermediate AA4.1+ CD45R- CD, Fetal Liver, avg-2	Immgen.org, GSE15907	0.0008358	12	419	CENPN,CHAF1A,BRCA1,SMYD2,TMEM97,MELK,DUT,PRIM1,H2AFY,IMPDH2,MKI67,CENPE
Coexpression Atlas	GSM538355_500	B cells, proB.FrA.FL, CD19- IgM- CD43+ CD24intermediate AA4.1+ CD45R+ CD, Fetal Liver, avg-2	Immgen.org, GSE15907	0.0008358	12	422	CENPN,CHAF1A,BRCA1,SAP30,FAM60A,TMEM97,MELK,PRIM1,H2AFY,IMPDH2,MKI67,CENPE
Coexpression Atlas	DevelopingGonad_e11.5_testes and mesonephros_emap-3226_k4_500	DevelopingGonad_e11.5_testes and mesonephros_emap-3226_k4_500	Gudmap Mouse MOE430.2	0.001468	9	231	BCLAF1,EIF3A,SF3B1,DDX3X,CCNG2,RAD23A,PUM2,MBD3,SMARCA4
Coexpression Atlas	DevelopingGonad_e14.5_ testes_emap-6710_1000	DevelopingGonad_e14.5_ testes_emap-6710_1000	Gudmap Mouse MOE430.2	0.001468	16	822	BCLAF1,EIF3A,BRCA1,SF3B1,DDX3X,CCNG2,RAB23,GTF2F1,RAD23A,RAD21,AK2,ZNF395,TXNIP,PUM2,NUP133,SMARCA4
Coexpression Atlas	GSM791154_500	alpha beta T cells, T.DN4.Th, Lin-/lo CD25- CD44- CD28+, Thymus, avg-3	Immgen.org, GSE15907	0.001468	11	376	CENPN,CHAF1A,BRCA1,SMYD2,TMEM97,MELK,DUT,PRIM1,NUP133,MCM4,MKI67
Coexpression Atlas	GSM538358_500	B cells, proB.FrBC.FL, CD19+ IgM- CD43+ CD24+ AA4.1+ CD45R+, Fetal Liver, avg-3	Immgen.org, GSE15907	0.002297	11	400	CENPN,CHAF1A,BRCA1,SAP30,TMEM97,MELK,DUT,PRIM1,IMPDH2,MKI67,CENPE
Coexpression Atlas	GSM791108_500	Stem Cells, SC.MEP.BM, Lineage- Kit+ Sca1- CD34- FcgR-/low, Bone marrow, avg-2	Immgen.org, GSE15907	0.002297	11	401	CENPN,CHAF1A,BRCA1,TMEM97,SSX2IP,DUT,PRIM1,NUP133,IMPDH2,MKI67,CENPE
Coexpression Atlas	GSM791105_500	Stem Cells, SC.MDP.BM, Sca1- Flt3+ MCSFR+ cKithi, Bone marrow, avg-3	Immgen.org, GSE15907	0.002297	11	402	CENPN,CHAF1A,BRCA1,SMYD2,TMEM97,MELK,PRIM1,H2AFY,IMPDH2,MKI67,CENPE
Coexpression Atlas	DevelopingGonad_e12.5_testes_emap-29069_500	DevelopingGonad_e12.5_testes_emap-29069_500	Gudmap Mouse MOE430.2	0.002385	11	406	BCLAF1,EIF3A,BRCA1,SF3B1,DDX3X,CCNG2,RAD23A,RAD21,ZNF395,PUM2,SMARCA4
Coexpression Atlas	GSM399452_500	B cells, preB.FrC.BM, CD19+ IgM- CD45R+ CD43+ HSA+, Bone marrow, avg-3	Immgen.org, GSE15907	0.002423	11	409	CENPN,CHAF1A,BRCA1,MELK,DUT,PRIM1,IMPDH2,MCM4,SMARCA4,MKI67,CENPE
Coexpression Atlas	GSM791149_500	alpha beta T cells, preT.DN3B.Th, Lin-/lo CD25hi CD44- CD28+, Thymus, avg-3	Immgen.org, GSE15907	0.002425	11	413	CENPN,CHAF1A,BRCA1,SMYD2,TMEM97,MELK,DUT,PRIM1,NUP133,IMPDH2,MKI67
Coexpression Atlas	DevelopingGonad_e11.5_testes_emap-3226_k5_1000	DevelopingGonad_e11.5_testes_emap-3226_k5_1000	Gudmap Mouse MOE430.2	0.002425	12	498	BCLAF1,EIF3A,BRCA1,SF3B1,DDX3X,SART3,CCNG2,RAD23A,PUM2,MAU2,MBD3,SMARCA4
Coexpression Atlas	GSM538350_500	B cells, proB.CLP.FL, CD19- IgM- CD43+ CD24intermediate CD45R- AA4.1+ CD, Fetal Liver, avg-1	Immgen.org, GSE15907	0.002573	11	418	CENPN,CHAF1A,BRCA1,SMYD2,TMEM97,MELK,PRIM1,H2AFY,IMPDH2,MKI67,CENPE
Coexpression Atlas	GSM791136_500	alpha beta T cells, preT.DN2.Th, Lin-/lo CD25hi CD44+ cKit+, Thymus, avg-3	Immgen.org, GSE15907	0.002575	11	420	CENPN,CHAF1A,BRCA1,SMYD2,TMEM97,DUT,PRIM1,H2AFY,NUP133,IMPDH2,MCM4
Coexpression Atlas	DevelopingGonad_P2_testes_emap-30171_k2_1000	DevelopingGonad_P2_testes_emap-30171_k2_1000	Gudmap Mouse MOE430.2	0.003071	10	349	EIF3A,BRCA1,SF3B1,DDX3X,RAB23,RAD23A,RAD21,AK2,PUM2,SMARCA4
Coexpression Atlas	DevelopingGonad_e11.5_testes and mesonephros_emap-3226_500	DevelopingGonad_e11.5_testes and mesonephros_emap-3226_500	Gudmap Mouse MOE430.2	0.003299	11	435	BCLAF1,EIF3A,SF3B1,TRIM2,DDX3X,CCNG2,RAD23A,RAD21,PUM2,MBD3,SMARCA4
Coexpression Atlas	DevelopingGonad_e12.5_testes_emap-29069_1000	DevelopingGonad_e12.5_testes_emap-29069_1000	Gudmap Mouse MOE430.2	0.003377	15	819	BCLAF1,EIF3A,BRCA1,SF3B1,DDX3X,CCNG2,RAD23A,RAD21,AK2,ZNF395,PUM2,MAU2,MBD3,NUP133,SMARCA4
Coexpression Atlas	DevelopingGonad_e11.5_testes_emap-3226_1000	DevelopingGonad_e11.5_testes_emap-3226_1000	Gudmap Mouse MOE430.2	0.004585	15	843	BCLAF1,EIF3A,BRCA1,SF3B1,TRIM2,DDX3X,SART3,CCNG2,RAD23A,RAD21,AK2,PUM2,MAU2,MBD3,SMARCA4
Coexpression Atlas	DevelopingGonad_e16.5_testes_emap-8444_k3_1000	DevelopingGonad_e16.5_testes_emap-8444_k3_1000	Gudmap Mouse MOE430.2	0.005262	10	378	EIF3A,SF3B1,DDX3X,CCNG2,RAB23,RAD23A,RAD21,AK2,PUM2,SMARCA4
Coexpression Atlas	GSM791139_500	alpha beta T cells, preT.DN2A.Th, Lin-/lo CD25hi CD44+ cKithi, Thymus, avg-2	Immgen.org, GSE15907	0.009968	10	409	CENPN,CHAF1A,BRCA1,FAM60A,SMYD2,TMEM97,DUT,PRIM1,H2AFY,IMPDH2
Coexpression Atlas	DevelopingGonad_e14.5_ epididymis_emap-29141_k2_1000	DevelopingGonad_e14.5_ epididymis_emap-29141_k2_1000	Gudmap Mouse MOE430.2	0.01015	7	184	BCLAF1,EIF3A,SF3B1,RAD23A,MAU2,IGFBP3,SMARCA4
Coexpression Atlas	dev gonad_e11.5_M_PrimGermCell_Oct_k2_1000	dev gonad_e11.5_M_PrimGermCell_Oct_k2_1000	Gudmap Mouse ST 1.0	0.01151	8	258	CENPN,BRCA1,POLD3,MELK,TAF5,PRIM1,NUP133,PALB2
Coexpression Atlas	GSM791124_500	B cells, MLP.BM, CD19- IgM- CD43+ CD24- AA4.1+ CD45R- CD117+ IL7R-, Bone marrow, avg-2	Immgen.org, GSE15907	0.01177	10	422	CHAF1A,BRCA1,SMYD2,TMEM97,DUT,PRIM1,H2AFY,IMPDH2,MKI67,CENPE
Coexpression Atlas	DevelopingGonad_e16.5_testes_emap-8444_1000	DevelopingGonad_e16.5_testes_emap-8444_1000	Gudmap Mouse MOE430.2	0.01177	14	819	EIF3A,SF3B1,DDX3X,CCNG2,RAB23,GTF2F1,RAD23A,RAD21,AK2,ZNF395,TXNIP,PUM2,NUP133,SMARCA4
Coexpression Atlas	DevelopingGonad_e11.5_testes_emap-3226_500	DevelopingGonad_e11.5_testes_emap-3226_500	Gudmap Mouse MOE430.2	0.01485	10	437	EIF3A,SF3B1,TRIM2,DDX3X,CCNG2,RAD23A,RAD21,PUM2,MBD3,SMARCA4
Coexpression Atlas	DevelopingGonad_e11.5_testes_emap-3226_k2_500	DevelopingGonad_e11.5_testes_emap-3226_k2_500	Gudmap Mouse MOE430.2	0.01623	7	203	EIF3A,SF3B1,DDX3X,CCNG2,PUM2,MBD3,SMARCA4
Coexpression Atlas	DevelopingGonad_e18.5_testes_emap-11164_k3_1000	DevelopingGonad_e18.5_testes_emap-11164_k3_1000	Gudmap Mouse MOE430.2	0.01795	9	362	EIF3A,SF3B1,DDX3X,CCNG2,RAD23A,RAD21,AK2,PUM2,SMARCA4
Coexpression Atlas	DevelopingGonad_e11.5_testes and mesonephros_emap-3226_k1_200	DevelopingGonad_e11.5_testes and mesonephros_emap-3226_k1_200	Gudmap Mouse MOE430.2	0.02142	5	92	SF3B1,CCNG2,RAD23A,PUM2,SMARCA4
Coexpression Atlas	DevelopingGonad_e12.5_ovary_emap-28876_k4_1000	DevelopingGonad_e12.5_ovary_emap-28876_k4_1000	Gudmap Mouse MOE430.2	0.02255	6	150	BCLAF1,EIF3A,SF3B1,DDX3X,AK2,SMARCA4
Coexpression Atlas	DevelopingGonad_e11.5_testes_emap-3226_k5_200	DevelopingGonad_e11.5_testes_emap-3226_k5_200	Gudmap Mouse MOE430.2	0.02877	5	99	SF3B1,CCNG2,RAD23A,PUM2,SMARCA4
Coexpression Atlas	GSM399397_500	alpha beta T cells, T.DPbl.Th, 4+ 8+ TCR-/lo FSChi, Thymus, avg-3	Immgen.org, GSE15907	0.03378	9	399	CENPN,CHAF1A,BRCA1,CCNG2,RAD21,MELK,PRIM1,MKI67,CENPE
Coexpression Atlas	GSM791114_500	Stem Cells, SC.CDP.BM, Sca1- Flt3+ MCSFR+ cKitlo, Bone marrow, avg-3	Immgen.org, GSE15907	0.03421	9	401	CENPN,CHAF1A,BRCA1,TMEM97,MELK,PRIM1,H2AFY,MKI67,CENPE
Coexpression Atlas	GSM538387_500	alpha beta T cells, T.8Eff.Sp.OT1.d5.VSVOva, CD8+ CD45.1+, Spleen, avg-3	Immgen.org, GSE15907	0.03942	9	410	CENPN,CHAF1A,BRCA1,MELK,DUT,PRIM1,MCM4,MKI67,CENPE
Coexpression Atlas	GSM476660_500	gamma delta T cells, Tgd.vg2+24ahi.e17.Th, TCRd+ Vg2+ CD24+, Fetal Thymus, avg-3	Immgen.org, GSE15907	0.04139	9	414	CENPN,CHAF1A,BRCA1,MELK,DUT,PRIM1,IMPDH2,MKI67,CENPE
Coexpression Atlas	GSM791131_500	B cells, MLP.FL, CD19- IgM- CD43+ CD24intermediate AA4.1+ CD45R- CD, Fetal Liver, avg-3	Immgen.org, GSE15907	0.04827	9	425	CENPN,CHAF1A,SMYD2,TMEM97,MELK,DUT,PRIM1,H2AFY,IMPDH2
Coexpression Atlas	dev gonad_e12.5_F_GermCellOvary_Oct_k3_500	dev gonad_e12.5_F_GermCellOvary_Oct_k3_500	Gudmap Mouse ST 1.0	0.04827	5	114	BRCA1,MELK,TAF5,NUP133,PALB2
Coexpression Atlas	DevelopingGonad_e11.5_testes and mesonephros_emap-3226_200	DevelopingGonad_e11.5_testes and mesonephros_emap-3226_200	Gudmap Mouse MOE430.2	0.04879	6	179	SF3B1,CCNG2,RAD23A,RAD21,PUM2,SMARCA4
Computational	module_320	Genes in module_320	MSigDb: C4 - CM: Cancer Modules	0.0007099	5	20	BRCA1,DDX11,RAD21,ILF3,CENPE
Computational	module_252	Genes in module_252	MSigDb: C4 - CM: Cancer Modules	0.04967	9	227	SRSF7,CHAF1A,SAP30,RAD23A,RAD21,PRIM1,PNN,ILF3,CENPE
MicroRNA	hsa-miR-499-3p:PITA	hsa-miR-499-3p:PITA_TOP	PITA	7.461e-06	9	345	SRSF7,BCLAF1,TRIM2,DDX3X,MED1,TXNIP,PUM2,PITPNA,DAZAP2
MicroRNA	TGAATGT,MIR-181D:MSigDB	TGAATGT,MIR-181D:MSigDB	MSigDB	1.222e-05	10	465	SRSF7,BCLAF1,TRIM2,DDX3X,SSX2IP,ZC3H11A,RAD21,DAZAP2,ILF3,STC1
MicroRNA	TGAATGT,MIR-181C:MSigDB	TGAATGT,MIR-181C:MSigDB	MSigDB	1.222e-05	10	465	SRSF7,BCLAF1,TRIM2,DDX3X,SSX2IP,ZC3H11A,RAD21,DAZAP2,ILF3,STC1
MicroRNA	TGAATGT,MIR-181B:MSigDB	TGAATGT,MIR-181B:MSigDB	MSigDB	1.222e-05	10	465	SRSF7,BCLAF1,TRIM2,DDX3X,SSX2IP,ZC3H11A,RAD21,DAZAP2,ILF3,STC1
MicroRNA	TGAATGT,MIR-181A:MSigDB	TGAATGT,MIR-181A:MSigDB	MSigDB	1.816e-05	10	465	SRSF7,BCLAF1,TRIM2,DDX3X,SSX2IP,ZC3H11A,RAD21,DAZAP2,ILF3,STC1
MicroRNA	hsa-miR-208a:mirSVR_lowEffct	hsa-miR-208a:mirSVR_conserved_lowEffect-0.1-0.5	MicroRNA.org	1.816e-05	13	836	CENPN,EIF3A,SF3B1,FAM60A,SRI,SSX2IP,RAD21,PRIM1,DUSP3,ACTR2,H2AFY,ILF3,STC1
MicroRNA	hsa-miR-208b:mirSVR_lowEffct	hsa-miR-208b:mirSVR_conserved_lowEffect-0.1-0.5	MicroRNA.org	1.933e-05	13	841	EIF3A,SF3B1,FAM60A,SRI,SSX2IP,RAB23,RAD21,PRIM1,DUSP3,ACTR2,H2AFY,ILF3,STC1
MicroRNA	miR-103:PicTar	miR-103:PicTar	PicTar	2.212e-05	11	609	EIF3A,CAPN3,FAM60A,TRIM2,AK2,EIF4B,TAF5,EIF5,PITPNA,PNN,DCUN1D4
MicroRNA	miR-107:PicTar	miR-107:PicTar	PicTar	2.457e-05	11	616	EIF3A,CAPN3,FAM60A,TRIM2,AK2,EIF4B,TAF5,EIF5,PITPNA,PNN,DCUN1D4
MicroRNA	hsa-miR-107:mirSVR_highEffct	hsa-miR-107:mirSVR_conserved_highEffect-0.5	MicroRNA.org	2.818e-05	15	1143	BCLAF1,CENPN,POLD3,FAM60A,TRIM2,DDX3X,BNIP3,AK2,TAF5,PRIM1,ACTR2,EIF5,PITPNA,PNN,DDX18
MicroRNA	hsa-miR-103:mirSVR_highEffct	hsa-miR-103:mirSVR_conserved_highEffect-0.5	MicroRNA.org	0.04902	15	1143	BCLAF1,CENPN,POLD3,FAM60A,TRIM2,DDX3X,BNIP3,AK2,TAF5,PRIM1,ACTR2,EIF5,PITPNA,PNN,DDX18
Drug	D020122	tert-Butylhydroperoxide	CTD	6.277e-05	24	1400	CHAF1A,SAP30,DDX11,SSX2IP,BNIP3,CCNG2,GTF2F1,RAD23A,AK2,DUT,ZNF395,EIF5,TXNIP,PUM2,H2AFY,MBD3,IGFBP3,ASXL1,DAZAP2,ILF3,MCM4,STC1,ALDH3A2,GOSR2
Drug	D019772	Topotecan	CTD	0.004432	9	223	TRIM2,SRI,TMEM97,CCNG2,DUSP3,TXNIP,IGFBP3,SMARCA4,STC1
Drug	D005472	Fluorouracil	CTD	0.01406	18	1175	BRCA1,SAP30,TRIM2,SRI,SMCHD1,BNIP3,CCNG2,MELK,DUT,PRIM1,EIF5,TXNIP,IMPDH2,MCM4,MKI67,ALDH3A2,SETD5,RBPJ

## Sheet: S4b
Table S4b. Functional classification of hPNPaseold-35 putative "indirectly" regulated genes by ToppGene suite
Category	ID	Name	Source	P-value	Hit Count in Query List	Hit Count in Genome	Hit in Query List
GO: Biological Process	GO:0009611	response to wounding		0.00543	16	1168	TGM2,PLSCR1,NRAS,SLC7A8,SLC16A1,HPSE,DGKD,IL1RAP,ACP5,DDR1,SDC2,TNFAIP3,MCAM,CD47,BCL6,PPAP2B
GO: Biological Process	GO:0042060	wound healing		0.00543	12	647	PLSCR1,NRAS,SLC7A8,SLC16A1,HPSE,DGKD,DDR1,SDC2,TNFAIP3,MCAM,CD47,PPAP2B
GO: Biological Process	GO:0061042	vascular wound healing		0.00543	3	7	HPSE,TNFAIP3,MCAM
GO: Biological Process	GO:0030155	regulation of cell adhesion		0.01906	8	296	TGM2,ACP5,DDR1,TNFAIP3,CD164,CD47,BCL6,PPAP2B
GO: Biological Process	GO:0060055	angiogenesis involved in wound healing		0.02625	3	13	HPSE,TNFAIP3,MCAM
GO: Cellular Component	GO:0005773	vacuole		0.004741	9	424	HPSE,LAMP1,ACP5,GPR137B,SDC2,TNFAIP3,ATP6V0E1,FUCA1,CD164
GO: Cellular Component	GO:0000323	lytic vacuole		0.004741	8	358	HPSE,LAMP1,ACP5,GPR137B,SDC2,TNFAIP3,FUCA1,CD164
GO: Cellular Component	GO:0005764	lysosome		0.004741	8	358	HPSE,LAMP1,ACP5,GPR137B,SDC2,TNFAIP3,FUCA1,CD164
GO: Cellular Component	GO:0005887	integral to plasma membrane		0.04812	13	1328	TM4SF1,TGFBR3,PLSCR1,SLC7A8,IL1RAP,LAMP1,DDR1,JAG1,GPR137B,MPZL1,SDC2,CD164,CD47
Human Phenotype	HP:0004367	Abnormality of glycoprotein metabolism		0.01916	3	11	SEC23B,ACP5,FUCA1
Domain	PS00357	HISTONE_H2B	PROSITE	4.178e-05	3	20	H2BFS,HIST1H2BK,HIST1H2BD
Domain	SM00427	H2B	SMART	4.178e-05	3	20	H2BFS,HIST1H2BK,HIST1H2BD
Domain	IPR000558	Histone_H2B	InterPro	0.03829	3	20	H2BFS,HIST1H2BK,HIST1H2BD
Pubmed	21987572	Ubiquitin ligase substrate identification through quantitative proteomics at both the protein and peptide levels.		4.352e-06	14	1132	TM4SF1,PLSCR1,NRAS,SLC16A1,RHOBTB3,STAM,SC5DL,SSR1,MPZL1,SDC2,MFSD1,CYP51A1,MCAM,PPAP2B
Pubmed	17261577	Estradiol induces heparanase-1 expression and heparan sulphate proteoglycan degradation in human endometrium.		4.352e-06	2	2	HPSE,SDC2
Pubmed	21526423	Aberrant expression of tumor suppressors CADM1 and 4.1B in invasive lesions of primary breast cancer.		4.352e-06	2	2	CADM1,EPB41L3
Pubmed	12234973	Direct association of TSLC1 and DAL-1, two distinct tumor suppressor proteins in lung cancer.		3.43e-05	2	2	CADM1,EPB41L3
Pubmed	17260099	Downregulation of TSLC1 and DAL-1 expression occurs frequently in breast cancer.		3.43e-05	2	2	CADM1,EPB41L3
Pubmed	18329387	Localization of A20 to a lysosome-associated compartment and its role in NFkappaB signaling.		3.43e-05	2	2	LAMP1,TNFAIP3
Pubmed	16205641	Expression and methylation pattern of TSLC1 cascade genes in lung carcinomas.		3.43e-05	2	2	CADM1,EPB41L3
Pubmed	21131357	Structural basis of tumor suppressor in lung cancer 1 (TSLC1) binding to differentially expressed in adenocarcinoma of the lung (DAL-1/4.1B).		3.43e-05	2	2	CADM1,EPB41L3
Pubmed	21081044	[Expressions and clinical significances of TSLC1 and 4.1B in non-small cell lung cancer].		3.43e-05	2	2	CADM1,EPB41L3
Pubmed	19115211	Frequent concomitant epigenetic silencing of the stress-responsive tumor suppressor gene CADM1, and its interacting partner DAL-1 in nasal NK/T-cell lymphoma.		3.43e-05	2	2	CADM1,EPB41L3
Pubmed	16627869	Quantitative proteomic analysis of post-translational modifications of human histones.		3.43e-05	3	17	H2BFS,HIST1H2BK,HIST1H2BD
Pubmed	12757711	Apoptotic phosphorylation of histone H2B is mediated by mammalian sterile twenty kinase.		3.43e-05	3	18	H2BFS,HIST1H2BK,HIST1H2BD
Pubmed	16283522	Inhibition of core histones acetylation by carcinogenic nickel(II).		3.43e-05	3	18	H2BFS,HIST1H2BK,HIST1H2BD
Pubmed	20929862	RGD-independent cell adhesion via a tissue transglutaminase-fibronectin matrix promotes fibronectin fibril deposition and requires syndecan-4/2 and {alpha}5{beta}1 integrin co-signaling.		3.43e-05	2	3	TGM2,SDC2
Pubmed	10620506	Endolyn is a mucin-like type I membrane protein targeted to lysosomes by its cytoplasmic tail.		3.43e-05	2	3	LAMP1,CD164
Pubmed	19321127	Dispensable role of protein 4.1B/DAL-1 in rodent adrenal medulla regarding generation of pheochromocytoma and plasmalemmal localization of TSLC1.		3.43e-05	2	3	CADM1,EPB41L3
Pubmed	10970885	Discoidin domain receptor 1 functions in axon extension of cerebellar granule neurons.		3.43e-05	2	3	DDR1,COL4A1
Pubmed	14976204	Syndecan-2 regulates transforming growth factor-beta signaling.		3.43e-05	2	3	TGFBR3,SDC2
Pubmed	15916720	Identification of CD13, CD107a, and CD164 as novel basophil-activation markers and dissection of two response patterns in time kinetics of IgE-dependent upregulation.		3.43e-05	2	3	LAMP1,CD164
Pubmed	16713563	Histone H2B monoubiquitination functions cooperatively with FACT to regulate elongation by RNA polymerase II.		3.43e-05	3	22	H2BFS,HIST1H2BK,HIST1H2BD
Pubmed	16307923	Monoubiquitination of human histone H2B: the factors involved and their roles in HOX gene regulation.		3.43e-05	3	25	H2BFS,HIST1H2BK,HIST1H2BD
Pubmed	22334647	Protooncogene Ski cooperates with the chromatin-remodeling factor Satb2 in specifying callosal neurons.		3.43e-05	3	27	DKK3,PTN,BCL6
Pubmed	21036168	Importance of syndecan-4 and syndecan -2 in osteoblast cell adhesion and survival mediated by a tissue transglutaminase-fibronectin complex.		3.43e-05	2	4	TGM2,SDC2
Pubmed	18599487	The survival-promoting peptide Y-P30 enhances binding of pleiotrophin to syndecan-2 and -3 and supports its neuritogenic activity.		3.43e-05	2	4	PTN,SDC2
Pubmed	18554416	Identification of transcripts with enriched expression in the developing and adult pancreas.		3.43e-05	8	596	TGM2,SLC7A8,SC5DL,ACP5,SSR1,MFSD1,FUCA1,RREB1
Pubmed	12860195	Antimicrobial peptides in the first line defence of human colon mucosa.		4.334e-05	2	5	H2BFS,HIST1H2BK
Pubmed	15019208	Antimicrobial polypeptides of the human colonic epithelium.		4.334e-05	2	5	H2BFS,HIST1H2BK
Pubmed	8620898	Biochemical and antibacterial analysis of human wound and blister fluid.		4.334e-05	2	5	H2BFS,HIST1H2BK
Pubmed	22733818	LAPTM5 protein is a positive regulator of proinflammatory signaling pathways in macrophages.		4.334e-05	2	5	LAMP1,TNFAIP3
Pubmed	11859126	Endotoxin-neutralizing antimicrobial proteins of the human placenta.		4.334e-05	2	5	H2BFS,HIST1H2BK
Pubmed	16457587	Gene-specific characterization of human histone H2B by electron capture dissociation.		6.493e-05	2	6	HIST1H2BK,HIST1H2BD
Pubmed	12112370	Increased syndecan expression by pleiotrophin and FGF receptor-expressing astrocytes in injured brain tissue.		6.493e-05	2	6	PTN,SDC2
Pubmed	16982797	Heparanase deglycanation of syndecan-1 is required for binding of the epithelial-restricted prosecretory mitogen lacritin.		9.078e-05	2	7	HPSE,SDC2
Pubmed	9710638	Core histones and HIRIP3, a novel histone-binding protein, directly interact with WD repeat protein HIRA.		0.0001209	2	8	HIST1H2BK,HIST1H2BD
Pubmed	19453261	High-density association study of 383 candidate genes for volumetric BMD at the femoral neck and lumbar spine among older men.		0.0001536	6	383	TGFBR3,TBX3,DKK3,JAG1,PTN,TNFAIP3
Pubmed	8001974	Syntenic assignment of human chromosome 1 homologous loci in the bovine.		0.0002365	2	11	NRAS,FUCA1
Pubmed	1281307	An Eph-related receptor protein tyrosine kinase gene segmentally expressed in the developing mouse hindbrain.		0.0002834	2	12	RPS6KA2,DDR1
Pubmed	10064132	The human H2A and H2B histone gene complement.		0.0003896	2	14	HIST1H2BK,HIST1H2BF
Pubmed	11689053	Enhancement of the p300 HAT activity by HIV-1 Tat on chromatin DNA.		0.0004203	3	69	HIST1H2BK,HIST1H2BF,HIST1H2BD
Pubmed	10051567	Angiopoietins 3 and 4: diverging gene counterparts in mice and humans.		0.000449	2	15	SDC2,COL4A1
Pubmed	9566873	Transcriptional activation of the integrated chromatin-associated human immunodeficiency virus type 1 promoter.		0.0004959	3	73	HIST1H2BK,HIST1H2BF,HIST1H2BD
Pubmed	14657027	Regulation of HIV-1 gene expression by histone acetylation and factor recruitment at the LTR promoter.		0.0004959	3	73	HIST1H2BK,HIST1H2BF,HIST1H2BD
Pubmed	12408966	The human and mouse replication-dependent histone genes.		0.0005368	3	75	HIST1H2BK,HIST1H2BF,HIST1H2BD
Pubmed	17690254	Histone H2B as a functionally important plasminogen receptor on macrophages.		0.00058	2	17	HIST1H2BK,HIST1H2BF
Pubmed	19767753	Identification of seven new prostate cancer susceptibility loci through a genome-wide association study.		0.00058	2	17	PDLIM5,BIK
Pubmed	22589738	Genome-wide association for abdominal subcutaneous and visceral adipose reveals a novel locus for visceral fat in women.		0.000669	4	188	SRD5A1,PDLIM5,DKK3,RREB1
Pubmed	21907836	Interactome study suggests multiple cellular functions of hepatoma-derived growth factor (HDGF).		0.0007097	4	191	HIST1H2BK,SSR1,HIST1H2BF,HIST1H2BD
Pubmed	11080476	Acetylation of HIV-1 Tat by CBP/P300 increases transcription of integrated HIV-1 genome and enhances binding to core histones.		0.0008003	3	86	HIST1H2BK,HIST1H2BF,HIST1H2BD
Pubmed	20564319	Prostate cancer risk-associated variants reported from genome-wide association studies: meta-analysis and their contribution to genetic Variation.		0.000807	2	20	PDLIM5,BIK
Pubmed	16319397	Characterization of histone H2A and H2B variants and their post-translational modifications by mass spectrometry.		0.000807	2	20	HIST1H2BK,HIST1H2BD
Pubmed	17582329	Dlx transcription factors promote migration through repression of axon and dendrite growth.		0.0008907	2	21	CADM1,CD47
Pubmed	17158062	Loss- and gain-of-function analyses reveal targets of Pax6 in the developing mouse telencephalon.		0.0008907	2	21	DKK3,TFAP2C
Pubmed	14701881	Notch promotes epithelial-mesenchymal transition during cardiac development and oncogenic transformation.		0.001166	2	24	TGFBR3,JAG1
Pubmed	18055048	Identification of molecules preferentially expressed beneath the marginal zone in the developing cerebral cortex.		0.001823	2	30	PTN,BCL6
Pubmed	22837378	Genome-Wide Association Studies Identify CHRNA5/3 and HTR4 in the Development of Airflow Obstruction.		0.001823	2	30	GPR126,PPAP2B
Pubmed	22274697	øNp63 knockout mice reveal its indispensable role as a master regulator of epithelial development and differentiation.		0.002073	2	32	JAG1,COL4A1
Pubmed	10533065	Jagged-1 mutation analysis in Italian Alagille syndrome patients.		0.002103	1	1	JAG1
Pubmed	22893466	Silencing phospholipid scramblase 1 expression by RNA interference in colorectal cancer and metastatic liver cancer.		0.002103	1	1	PLSCR1
Pubmed	22335021	Value of TRAcP 5b as a diagnostic marker for detection of bone metastases in patients with breast cancer.		0.002103	1	1	ACP5
Pubmed	9521821	Studies on the protein tyrosine phosphatase activity of tartrate-resistant acid phosphatase.		0.002103	1	1	ACP5
Pubmed	8977099	Receptor protein tyrosine kinase DDR is up-regulated by p53 protein.		0.002103	1	1	DDR1
Pubmed	11809841	Diacylglycerol kinase delta suppresses ER-to-Golgi traffic via its SAM and PH domains.		0.002103	1	1	DGKD
Pubmed	21483695	Role of heparanase on hepatic uptake of intestinal derived lipoprotein and fatty streak formation in mice.		0.002103	1	1	HPSE
Pubmed	18773863	Expression of heparanase in hepatocellular carcinoma has prognostic significance: a tissue microarray study.		0.002103	1	1	HPSE
Pubmed	1358880	A retinoic acid-inducible mRNA from human erythroleukemia cells encodes a novel tissue transglutaminase homologue.		0.002103	1	1	TGM2
Pubmed	21626280	TM4SF1: a tetraspanin-like protein necessary for nanopodia formation and endothelial cell migration.		0.002103	1	1	TM4SF1
Pubmed	20340131	CADM1/TSLC1 inactivation by promoter hypermethylation is a frequent event in colorectal carcinogenesis and correlates with late stages of the disease.		0.002103	1	1	CADM1
Pubmed	17228174	Involvement of transglutaminase-2 in pathological changes in renal disease.		0.002103	1	1	TGM2
Pubmed	21795608	Dihydrotestosterone synthesis bypasses testosterone to drive castration-resistant prostate cancer.		0.002103	1	1	SRD5A1
Pubmed	15213330	Linkage and association studies of discoidin domain receptor 1 (DDR1) single nucleotide polymorphisms (SNPs) in juvenile oligoarthritis.		0.002103	1	1	DDR1
Pubmed	19010815	Enforced expression of MCAM/MUC18 increases in vitro motility and invasiveness and in vivo metastasis of two mouse melanoma K1735 sublines in a syngeneic mouse model.		0.002103	1	1	MCAM
Pubmed	20717931	Hyperosmolarity-mediated mitochondrial dysfunction requires Transglutaminase-2 in human corneal epithelial cells.		0.002103	1	1	TGM2
Pubmed	22231989	Distribution, crypticity, stability, and localization of a-L-fucosidase of mouse cauda epididymal sperm.		0.002103	1	1	FUCA1
Pubmed	14655758	Molecular characterization of BCL6 breakpoints in primary diffuse large B-cell lymphomas of the central nervous system identifies GAPD as novel translocation partner.		0.002103	1	1	BCL6
Pubmed	7891714	Transcriptional regulation of estrogen receptor in breast carcinomas.		0.002103	1	1	TFAP2C
Pubmed	17369488	Pleiotrophin is highly expressed by myeloma cells and promotes myeloma tumor growth.		0.002103	1	1	PTN
Pubmed	12297837	The significance of human jagged 1 mutations detected in severe cases of extrahepatic biliary atresia.		0.002103	1	1	JAG1
Pubmed	9659379	Murine betaglycan primary structure, expression and glycosaminoglycan attachment sites.		0.002103	1	1	TGFBR3
Pubmed	22876576	A new family with autosomal dominant porencephaly with a novel Col4A1 mutation. Are arachnoid cysts related to Col4A1 mutations?		0.002103	1	1	COL4A1
Pubmed	20666943	Clinical significance of serum Dkk-3 in patients with gynecological cancer.		0.002103	1	1	DKK3
Pubmed	16294209	Matrix changes induced by transglutaminase 2 lead to inhibition of angiogenesis and tumor growth.		0.002103	1	1	TGM2
Pubmed	19863797	Analysis of knockout mice suggests a role for VGF in the control of fat storage and energy expenditure.		0.002103	1	1	VGF
Pubmed	20200357	Palmitoylation of oncogenic NRAS is essential for leukemogenesis.		0.002103	1	1	NRAS
Pubmed	17126807	Osteoclast formation is strongly reduced both in vivo and in vitro in the absence of CD47/SIRPalpha-interaction.		0.002103	1	1	CD47
Pubmed	21958379	Characterization of the axon initial segment (AIS) of motor neurons and identification of a para-AIS and a juxtapara-AIS, organized by protein 4.1B.		0.002103	1	1	EPB41L3
Pubmed	22723552	Overexpression of IL-1 receptor accessory protein in stem and progenitor cells and outcome correlation in AML and MDS.		0.002103	1	1	IL1RAP
Pubmed	11344127	Identification of two novel, kinase-deficient variants of discoidin domain receptor 1: differential expression in human colon cancer cell lines.		0.002103	1	1	DDR1
Pubmed	9084409	Molecular cloning and characterization of the human VGF promoter region.		0.002103	1	1	VGF
Pubmed	15144715	[Heparanase expression of peripheral blood cells in steroid responsive nephrotic syndrome patients].		0.002103	1	1	HPSE
Pubmed	1303280	Targeted breakage of a human chromosome mediated by cloned human telomeric DNA.		0.002103	1	1	IFI6
Pubmed	11867617	Analysis of tissue transglutaminase function in the migration of Swiss 3T3 fibroblasts: the active-state conformation of the enzyme does not affect cell motility but is important for its secretion.		0.002103	1	1	TGM2
Pubmed	12061780	GTP is required to stabilize and display transamidation activity of transglutaminase 2.		0.002103	1	1	TGM2
Pubmed	17720887	Biological function of mutant forms of JAGGED1 proteins in Alagille syndrome: inhibitory effect on Notch signaling.		0.002103	1	1	JAG1
Pubmed	12775568	Intronic BCL-6 mutations are preferentially targeted to the translocated allele in t(3;14)(q27;q32) non-Hodgkin B-cell lymphoma.		0.002103	1	1	BCL6
Pubmed	15180956	Pleiotrophin mRNA is highly expressed in neural stem (progenitor) cells of mouse ventral mesencephalon and the product promotes production of dopaminergic neurons from embryonic stem cell-derived nestin-positive cells.		0.002103	1	1	PTN
Pubmed	15507530	BCL-6 negatively regulates macrophage proliferation by suppressing autocrine IL-6 production.		0.002103	1	1	BCL6
Pubmed	19878304	Functional significance of five noncanonical Ca2+-binding sites of human transglutaminase 2 characterized by site-directed mutagenesis.		0.002103	1	1	TGM2
Pubmed	6572964	Three human transforming genes are related to the viral ras oncogenes.		0.002103	1	1	NRAS
Pubmed	1457042	Genomic organization of the mouse OSF-1 gene.		0.002103	1	1	PTN
Pubmed	22438896	Bone turnover in wild type and pleiotrophin-transgenic mice housed for three months in the International Space Station (ISS).		0.002103	1	1	PTN
Pubmed	19886072	Evaluation of 5-alpha reductase activity on cultured fibroblast in patients with hyperandrogenemia.		0.002103	1	1	SRD5A1
Pubmed	17440960	The murine ortholog of the SHP-2 binding molecule, PZR accelerates cell migration on fibronectin and is expressed in early embryo formation.		0.002103	1	1	MPZL1
Pubmed	20153821	Roles for the type III TGF-beta receptor in human cancer.		0.002103	1	1	TGFBR3
Pubmed	18160586	Adipokines, linking adipocytes and vascular function in hemodialyzed patients, may also be possibly related to CD146, a novel adhesion molecule.		0.002103	1	1	MCAM
Pubmed	19561605	Mutations affecting the secretory COPII coat component SEC23B cause congenital dyserythropoietic anemia type II.		0.002103	1	1	SEC23B
Pubmed	17558410	Bcl-6 mediates the germinal center B cell phenotype and lymphomagenesis through transcriptional repression of the DNA-damage sensor ATR.		0.002103	1	1	BCL6
Pubmed	21841782	A20 (TNFAIP3) deficiency in myeloid cells triggers erosive polyarthritis resembling rheumatoid arthritis.		0.002103	1	1	TNFAIP3
Pubmed	22658978	Transglutaminase 2 modulates antigen-specific antibody response by suppressing Blimp-1 and AID expression of B cells in mice.		0.002103	1	1	TGM2
Pubmed	22364871	Cellular functions of tissue transglutaminase.		0.002103	1	1	TGM2
Pubmed	22931710	COL4A1 mutation in a pediatric patient presenting with post-ictal hemiparesis.		0.002103	1	1	COL4A1
Pubmed	20953350	Jagged1 expression regulated by Notch3 and Wnt/ﬂ-catenin signaling pathways in ovarian cancer.		0.002103	1	1	JAG1
Pubmed	7678834	Collagen IV mRNA expression during development of the mouse retina: an in situ hybridization study.		0.002103	1	1	COL4A1
Pubmed	22844067	Post-mortem analysis of bone marrow osteoclasts using tartrate-resistant acid phosphatase staining: does histochemistry work and correlate with time since death?		0.002103	1	1	ACP5
Pubmed	8647888	The targeting of Lamp1 to lysosomes is dependent on the spacing of its cytoplasmic tail tyrosine sorting motif relative to the membrane.		0.002103	1	1	LAMP1
Pubmed	15516983	Dickkopf-3/REIC functions as a suppressor gene of tumor growth.		0.002103	1	1	DKK3
Pubmed	3714485	Discrimination among multiple AATAAA sequences correlates with interspecies conservation of select 3' untranslated nucleotides.		0.002103	1	1	COL4A1
Pubmed	20978717	Increased Dkk3 protein expression in platelets and megakaryocytes of patients with myeloproliferative neoplasms.		0.002103	1	1	DKK3
Pubmed	19366996	Association of the 6q23 region with the rate of joint destruction in rheumatoid arthritis.		0.002103	1	1	TNFAIP3
Pubmed	19912255	Anti-transglutaminase antibodies in non-coeliac children suffering from infectious diseases.		0.002103	1	1	TGM2
Pubmed	10974546	Structural analysis of the human pro-apoptotic gene Bik: chromosomal localization, genomic organization and localization of promoter sequences.		0.002103	1	1	BIK
Pubmed	9367636	t-complex-associated embryonic surface antigen homologous to mLAMP-1. II. Expression and distribution analyses.		0.002103	1	1	LAMP1
Pubmed	15688405	Suppression of oncogenic NRAS by RNA interference induces apoptosis of human melanoma cells.		0.002103	1	1	NRAS
Pubmed	12950108	Differential expression of lysosomal associated membrane protein (LAMP-1) during mammalian spermiogenesis.		0.002103	1	1	LAMP1
Pubmed	12781872	Expression of alternatively spliced interleukin-1 receptor accessory protein mRNAs is differentially regulated during inflammation and apoptosis.		0.002103	1	1	IL1RAP
Pubmed	15225624	VIGR--a novel inducible adhesion family G-protein coupled receptor in endothelial cells.		0.002103	1	1	GPR126
Pubmed	19671168	Identification of target genes of transcription factor activator protein 2 gamma in breast cancer cells.		0.002103	1	1	TFAP2C
Pubmed	3691802	Complete primary structure of the alpha 1-chain of human basement membrane (type IV) collagen.		0.002103	1	1	COL4A1
Pubmed	16718270	Different expression of lysosome-associated membrane protein-1 in human melanomas and benign melanocytic lesions.		0.002103	1	1	LAMP1
Pubmed	20852893	Rare variation at the TNFAIP3 locus and susceptibility to rheumatoid arthritis.		0.002103	1	1	TNFAIP3
Pubmed	18609704	Heparanase expression, degradation of basement membrane and low degree of infiltration by immunocytes correlate with invasion and progression of human gastric cancer.		0.002103	1	1	HPSE
Pubmed	18618498	Heparanase is overexpressed in lung cancer and correlates inversely with patient survival.		0.002103	1	1	HPSE
Pubmed	20155396	Characterization of monocarboxylate transporter 1 (MCT1) binding affinity for Basigin gene products and L1cam.		0.002103	1	1	SLC16A1
Pubmed	12509439	Stimulation of phosphatidylserine biosynthesis and facilitation of UV-induced apoptosis in Chinese hamster ovary cells overexpressing phospholipid scramblase 1.		0.002103	1	1	PLSCR1
Pubmed	21252497	E109K is a SEC23B founder mutation among Israeli Moroccan Jewish patients with congenital dyserythropoietic anemia type II.		0.002103	1	1	SEC23B
Pubmed	19835469	Heparanase expression of glioma in human and animal models.		0.002103	1	1	HPSE
Pubmed	16869970	Increased tartrate-resistant acid phosphatase (TRAP) expression in malignant breast, ovarian and melanoma tissue: an investigational study.		0.002103	1	1	ACP5
Pubmed	21893051	Mutational analysis of JAG1 gene in non-syndromic tetralogy of Fallot children.		0.002103	1	1	JAG1
Pubmed	21062756	High Jagged1 expression predicts poor outcome in clear cell renal cell carcinoma.		0.002103	1	1	JAG1
Pubmed	15901598	Expression and membrane localization of MCT isoforms along the length of the human intestine.		0.002103	1	1	SLC16A1
Pubmed	22396652	A20 (Tnfaip3) deficiency in myeloid cells protects against influenza A virus infection.		0.002103	1	1	TNFAIP3
Pubmed	23028344	Cadm1 is a metastasis susceptibility gene that suppresses metastasis by modifying tumor interaction with the cell-mediated immunity.		0.002103	1	1	CADM1
Pubmed	17160136	The type III TGF-beta receptor suppresses breast cancer progression.		0.002103	1	1	TGFBR3
Pubmed	10811134	Anti-angiogenic cues from vascular basement membrane collagen.		0.002103	1	1	COL4A1
Pubmed	19797725	Correlations between BCL6 rearrangement and outcome in patients with diffuse large B-cell lymphoma treated with CHOP or R-CHOP.		0.002103	1	1	BCL6
Pubmed	16152585	Promoter hypermethylation of the potential tumor suppressor DAL-1/4.1B gene in renal clear cell carcinoma.		0.002103	1	1	EPB41L3
Pubmed	20596752	The transglutaminase 2 gene is aberrantly hypermethylated in glioma.		0.002103	1	1	TGM2
Pubmed	17516498	HSPG modulation of BMP signaling in fibrodysplasia ossificans progressiva cells.		0.002103	1	1	SDC2
Pubmed	17035290	Jagged 1 is a beta-catenin target gene required for ectopic hair follicle formation in adult epidermis.		0.002103	1	1	JAG1
Pubmed	11836161	Heterozygosity of CDAN II (HEMPAS) gene may be detected by the analysis of erythrocyte membrane glycoconjugates from healthy carriers.		0.002103	1	1	SEC23B
Pubmed	17210447	Discoidin domain receptor 1 mediates collagen-induced nitric oxide production in J774A.1 murine macrophages.		0.002103	1	1	DDR1
Pubmed	21656834	TM4SF1, a novel primary androgen receptor target gene over-expressed in human prostate cancer and involved in cell migration.		0.002103	1	1	TM4SF1
Pubmed	18794147	Epigenetic silencing of cell adhesion molecule 1 in different cancer progenitor cells of transgenic c-Myc and c-Raf mouse lung tumors.		0.002103	1	1	CADM1
Pubmed	19164448	Loss of betaglycan contributes to the malignant properties of human granulosa tumor cells.		0.002103	1	1	TGFBR3
Pubmed	21406721	A20 (TNFAIP3) genetic alterations in EBV-associated AIDS-related lymphoma.		0.002103	1	1	TNFAIP3
Pubmed	15749484	Heparanase improves mouse embryo implantation.		0.002103	1	1	HPSE
Pubmed	7796940	Activin and inhibin have opposite effects on steroid 5 alpha-reductase activity in genital skin fibroblasts.		0.002103	1	1	SRD5A1
Pubmed	8611626	A third human tissue transglutaminase homologue as a result of alternative gene transcripts.		0.002103	1	1	TGM2
Pubmed	1557127	HLA-A2 molecules in an antigen-processing mutant cell contain signal sequence-derived peptides.		0.002103	1	1	SSR1
Pubmed	22274868	DNA methylation status of REIC/Dkk-3 gene in human malignancies.		0.002103	1	1	DKK3
Pubmed	12065315	Tyrosine kinase activity of discoidin domain receptor 1 is necessary for smooth muscle cell migration and matrix metalloproteinase expression.		0.002103	1	1	DDR1
Pubmed	7795255	BCL-6 protein is expressed in germinal-center B cells.		0.002103	1	1	BCL6
Pubmed	17640904	Protein 4.1B suppresses prostate cancer progression and metastasis.		0.002103	1	1	EPB41L3
Pubmed	10439368	The major vault protein (MVP), a new multidrug resistance associated protein, is frequently expressed in multiple myeloma.		0.002103	1	1	MVP
Pubmed	12812989	Lathosterolosis: an inborn error of human and murine cholesterol synthesis due to lathosterol 5-desaturase deficiency.		0.002103	1	1	SC5DL
Pubmed	10381005	Staurosporine enhances cAMP-induced expression of neural-specific gene VGF and tyrosine hydroxylase.		0.002103	1	1	VGF
Pubmed	12609828	Involvement of a CD47-dependent pathway in platelet adhesion on inflamed vascular endothelium under flow.		0.002103	1	1	CD47
Pubmed	14585090	Expression of betaglycan in pregnant tIssues throughout gestation.		0.002103	1	1	TGFBR3
Pubmed	18472385	Adenovirus-mediated intra-arterial delivery of cellular repressor of E1A-stimulated genes inhibits neointima formation in rabbits after balloon injury.		0.002103	1	1	CREG1
Pubmed	18958886	Mouse CD146/MCAM is a marker of natural killer cell maturation.		0.002103	1	1	MCAM
Pubmed	10490843	Overexpressed BCL6 (LAZ3) oncoprotein triggers apoptosis, delays S phase progression and associates with replication foci.		0.002103	1	1	BCL6
Pubmed	19034879	High glucose effect on the role of CD146 in human proximal tubular epithelial cells in vitro.		0.002103	1	1	MCAM
Pubmed	17116873	Two isoforms of tissue transglutaminase mediate opposing cellular fates.		0.002103	1	1	TGM2
Pubmed	22650231	The associations between RAS mutations and clinical characteristics in follicular thyroid tumors: new insights from a single center and a large patient cohort.		0.002103	1	1	NRAS
Pubmed	11944921	The human monocarboxylate transporter, MCT1: genomic organization and promoter analysis.		0.002103	1	1	SLC16A1
Pubmed	11553913	Cloning and characterization of a novel mouse immunoglobulin superfamily gene expressed in early spermatogenic cells.		0.002103	1	1	CADM1
Pubmed	19048272	Cellular expression of a monocarboxylate transporter (MCT1) in the mammary gland and sebaceous gland of mice.		0.002103	1	1	SLC16A1
Pubmed	21830119	Transglutaminase 2 is secreted from smooth muscle cells by transamidation-dependent microparticle formation.		0.002103	1	1	TGM2
Pubmed	10665502	Vitamin E deficiency due to chylomicron retention disease in Marinesco-Sjˆgren syndrome.		0.002103	1	1	SAR1B
Pubmed	16153302	Tissue transglutaminase-induced alterations in extracellular matrix inhibit tumor invasion.		0.002103	1	1	TGM2
Pubmed	21999799	Cis-regulatory functions of overlapping HIF-1alpha/E-box/AP-1-like sequences of CD164.		0.002103	1	1	CD164
Pubmed	8397369	NEP: a novel receptor-like tyrosine kinase expressed in proliferating neuroepithelia.		0.002103	1	1	DDR1
Pubmed	14584903	Regulation of the murine TRACP gene promoter.		0.002103	1	1	ACP5
Pubmed	12406332	Selection of mimotopes of the cell surface adhesion molecule Mel-CAM from a random pVIII-28aa phage peptide library.		0.002103	1	1	MCAM
Pubmed	8816500	Induction of apoptosis by human Nbk/Bik, a BH3-containing protein that interacts with E1B 19K.		0.002103	1	1	BIK
Pubmed	21959269	MCAM-expressing CD4(+) T cells in peripheral blood secrete IL-17A and are significantly elevated in inflammatory autoimmune diseases.		0.002103	1	1	MCAM
Pubmed	19641504	BIK, the founding member of the BH3-only family proteins: mechanisms of cell death and role in cancer and pathogenic processes.		0.002103	1	1	BIK
Pubmed	17064362	Transglutaminase 2 ablation leads to defective function of mitochondrial respiratory complex I affecting neuronal vulnerability in experimental models of extrapyramidal disorders.		0.002103	1	1	TGM2
Pubmed	21840417	Novel participation of transglutaminase-2 through c-Jun N-terminal kinase activation in sphingosylphosphorylcholine-induced keratin reorganization of PANC-1 cells.		0.002103	1	1	TGM2
Pubmed	15184876	Cloning of a soluble isoform of the SgIGSF adhesion molecule that binds the extracellular domain of the membrane-bound isoform.		0.002103	1	1	CADM1
Pubmed	18235007	Tissue transglutaminase expression and activity in normal and glaucomatous human trabecular meshwork cells and tissues.		0.002103	1	1	TGM2
Pubmed	17938367	Clinical and brain MRI follow-up study of a family with COL4A1 mutation.		0.002103	1	1	COL4A1
Pubmed	21943122	Transglutaminase 2 as an independent prognostic marker for survival of patients with non-adenocarcinoma subtype of non-small cell lung cancer.		0.002103	1	1	TGM2
Pubmed	21277850	Tissue transglutaminase does not affect fibrotic matrix stability or regression of liver fibrosis in mice.		0.002103	1	1	TGM2
Pubmed	20921338	Endogenous oncogenic Nras mutation promotes aberrant GM-CSF signaling in granulocytic/monocytic precursors in a murine model of chronic myelomonocytic leukemia.		0.002103	1	1	NRAS
Pubmed	10940554	Genomic organization and chromosome localization of the newly identified human heparanase gene.		0.002103	1	1	HPSE
Pubmed	22208203	Congenital dyserythropoietic anemia type II: molecular analysis and expression of the SEC23B gene.		0.002103	1	1	SEC23B
Pubmed	19643986	Cell adhesion molecule 1: a novel risk factor for venous thrombosis.		0.002103	1	1	CADM1
Pubmed	15924335	Heparin affin regulatory peptide is a key player in prostate cancer cell growth and angiogenicity.		0.002103	1	1	PTN
Pubmed	19966803	A restricted spectrum of NRAS mutations causes Noonan syndrome.		0.002103	1	1	NRAS
Pubmed	11259432	IgE receptor type I-dependent tyrosine phosphorylation of phospholipid scramblase.		0.002103	1	1	PLSCR1
Pubmed	14559819	Involvement of TSLC1 in progression of esophageal squamous cell carcinoma.		0.002103	1	1	CADM1
Pubmed	2277087	Integrin-associated protein: a 50-kD plasma membrane antigen physically and functionally associated with integrins.		0.002103	1	1	CD47
Pubmed	16420693	The tumor suppressor DAL-1/4.1B and protein methylation cooperate in inducing apoptosis in MCF-7 breast cancer cells.		0.002103	1	1	EPB41L3
Pubmed	12112527	Analysis of 11q21-24 loss of heterozygosity candidate target genes in breast cancer: indications of TSLC1 promoter hypermethylation.		0.002103	1	1	CADM1
Pubmed	19424734	Pleiotrophin and peripheral nerve injury.		0.002103	1	1	PTN
Pubmed	21505182	Multiple antigenic peptides of human heparanase elicit a much more potent immune response against tumors.		0.002103	1	1	HPSE
Pubmed	17217623	Heparanase localization and expression by head and neck cancer: correlation with tumor progression and patient survival.		0.002103	1	1	HPSE
Pubmed	16055217	The proto-oncogene BCL-6 is expressed in olfactory sensory neurons.		0.002103	1	1	BCL6
Pubmed	22298777	Characterization of heparin-binding site of tissue transglutaminase: its importance in cell surface targeting, matrix deposition, and cell signaling.		0.002103	1	1	TGM2
Pubmed	12668170	Haploinsufficiency of TBX3 causes ulnar-mammary syndrome in a large Turkish family.		0.002103	1	1	TBX3
Pubmed	18498117	Association between dense CADM1 promoter methylation and reduced protein expression in high-grade CIN and cervical SCC.		0.002103	1	1	CADM1
Pubmed	2118515	The A20 cDNA induced by tumor necrosis factor alpha encodes a novel type of zinc finger protein.		0.002103	1	1	TNFAIP3
Pubmed	21566404	[Significance of A20 in B-cell lymphomas].		0.002103	1	1	TNFAIP3
Pubmed	22300218	TGFBR3 variation is not a common cause of Marfan-like syndrome and Loeys-Dietz-like syndrome.		0.002103	1	1	TGFBR3
Pubmed	22040803	MVP and vaults: a role in the radiation response.		0.002103	1	1	MVP
Pubmed	11814687	Reduced expression of the REIC/Dkk-3 gene by promoter-hypermethylation in human tumor cells.		0.002103	1	1	DKK3
Pubmed	21911378	Intracellular phosphatidylserine is essential for retrograde membrane traffic through endosomes.		0.002103	1	1	PLEKHB2
Pubmed	21045196	High IGSF4 expression in pediatric M5 acute myeloid leukemia with t(9;11)(p22;q23).		0.002103	1	1	CADM1
Pubmed	2644625	Nucleotide sequence of cytochrome P450 L1A1 (lanosterol 14 alpha-demethylase) from Candida albicans.		0.002103	1	1	CYP51A1
Pubmed	12919388	Overexpression of the human major vault protein in gangliogliomas.		0.002103	1	1	MVP
Pubmed	17939176	Missense mutations in the TGM2 gene encoding transglutaminase 2 are found in patients with early-onset type 2 diabetes. Mutation in brief no. 982. Online.		0.002103	1	1	TGM2
Pubmed	19752756	CD167 acts as a novel costimulatory receptor in T-cell activation.		0.002103	1	1	DDR1
Pubmed	15109255	Inflammatory cytokines and fatty acids regulate endothelial cell heparanase expression.		0.002103	1	1	HPSE
Pubmed	10500065	Mapping of a target region of allelic loss to a 0.5-cM interval on chromosome 22q13 in human colorectal cancer.		0.002103	1	1	BIK
Pubmed	19492975	A20 is overexpressed in glioma cells and may serve as a potential therapeutic target.		0.002103	1	1	TNFAIP3
Pubmed	9824713	Identification and characterization of a monocarboxylate transporter (MCT1) in pig and human colon: its potential to transport L-lactate as well as butyrate.		0.002103	1	1	SLC16A1
Pubmed	20534588	MicroRNA-214 promotes myogenic differentiation by facilitating exit from mitosis via down-regulation of proto-oncogene N-ras.		0.002103	1	1	NRAS
Pubmed	22421143	The roles of REIC gene and its encoding product in gastric carcinoma.		0.002103	1	1	DKK3
Pubmed	8162602	Isolation and functional characterization of the A32 melanoma-associated antigen.		0.002103	1	1	MCAM
Pubmed	11058898	Jagged1 (JAG1) mutation detection in an Australian Alagille syndrome population.		0.002103	1	1	JAG1
Pubmed	12771231	Melanoma cell adhesion molecule (MCAM/CD146) is expressed on human luteinizing granulosa cells: enhancement of its expression by hCG, interleukin-1 and tumour necrosis factor-alpha.		0.002103	1	1	MCAM
Pubmed	10799889	IL-1 signaling cascade in liver cells and the involvement of a soluble form of the IL-1 receptor accessory protein.		0.002103	1	1	IL1RAP
Pubmed	19234164	Temporal changes in myeloid cells in the cervix during pregnancy and parturition.		0.002103	1	1	SRD5A1
Pubmed	12376101	Regulation of Tbx3 expression by anteroposterior signalling in vertebrate limb development.		0.002103	1	1	TBX3
Pubmed	18304421	[Protein expression and function of gene 2 transregulated by hepatitis B virus pre-s1 protein and its cloning].		0.002103	1	1	GPR126
Pubmed	15555569	Characterization of a new human isoform of the enigma homolog family specifically expressed in skeletal muscle.		0.002103	1	1	PDLIM5
Pubmed	10375199	Differential regulation of syndecan expression by osteosarcoma cell lines in response to cytokines but not osteotropic hormones.		0.002103	1	1	SDC2
Pubmed	8274740	Gene involved in the 3q27 translocation associated with B-cell lymphoma, BCL5, encodes a Kr¸ppel-like zinc-finger protein.		0.002103	1	1	BCL6
Pubmed	22076922	Identification of CD146 expression, angiogenesis, and lymphangiogenesis as progression, metastasis, and poor-prognosis related markers for gallbladder adenocarcinoma.		0.002103	1	1	MCAM
Pubmed	9642131	Expression of the BCL6 gene in the pre- and postnatal mouse.		0.002103	1	1	BCL6
Pubmed	17001518	Enhancement of pituitary adenoma cell invasion and adhesion is mediated by discoidin domain receptor-1.		0.002103	1	1	DDR1
Pubmed	16123160	Cholesterogenic lanosterol 14alpha-demethylase (CYP51) is an immediate early response gene.		0.002103	1	1	CYP51A1
Pubmed	15659389	Site-directed mutagenesis, proteolytic cleavage, and activation of human proheparanase.		0.002103	1	1	HPSE
Pubmed	18809970	Expression of heparanase in renal cell carcinomas: implications for tumor invasion and prognosis.		0.002103	1	1	HPSE
Pubmed	2174090	Sequencing and expression of a full-length cDNA for human alpha-L-fucosidase.		0.002103	1	1	FUCA1
Pubmed	11426942	Molecular and functional characterization of the four-transmembrane molecule l6 in epidermal keratinocytes.		0.002103	1	1	TM4SF1
Pubmed	22419669	T-box transcription factor TBX3 reprogrammes mature cardiac myocytes into pacemaker-like cells.		0.002103	1	1	TBX3
Pubmed	11152664	Familial Tetralogy of Fallot caused by mutation in the jagged1 gene.		0.002103	1	1	JAG1
Pubmed	11895915	Significance of the expression of the growth factor pleiotrophin in pancreatic cancer patients.		0.002103	1	1	PTN
Pubmed	3352637	Dominant cataract and recessive specific-locus mutations detected in offspring of procarbazine-treated male mice.		0.002103	1	1	COL4A1
Pubmed	15712272	Twelve novel JAG1 gene mutations in Polish Alagille syndrome patients.		0.002103	1	1	JAG1
Pubmed	15905536	The spermatogenic Ig superfamily/synaptic cell adhesion molecule mast-cell adhesion molecule promotes interaction with nerves.		0.002103	1	1	CADM1
Pubmed	20967228	Tissue transglutaminase promotes drug resistance and invasion by inducing mesenchymal transition in mammary epithelial cells.		0.002103	1	1	TGM2
Pubmed	19442624	Osteocyte-derived HB-GAM (pleiotrophin) is associated with bone formation and mechanical loading.		0.002103	1	1	PTN
Pubmed	3017706	Characterization of a human gene inducible by alpha- and beta-interferons and its expression in mouse cells.		0.002103	1	1	IFI6
Pubmed	12460766	Cloning, expression, and purification of mouse heparanase.		0.002103	1	1	HPSE
Pubmed	18662687	Requirement of the conserved, hydrophobic C-terminus region for the activation of heparanase.		0.002103	1	1	HPSE
Pubmed	12119602	Major recessive gene(s) with considerable residual polygenic effect regulating adult height: confirmation of genomewide scan results for chromosomes 6, 9, and 12.		0.002103	1	1	GPR126
Pubmed	17875680	TFAP2C controls hormone response in breast cancer cells through multiple pathways of estrogen signaling.		0.002103	1	1	TFAP2C
Pubmed	19525926	Most primary adrenal lymphomas are diffuse large B-cell lymphomas with non-germinal center B-cell phenotype, BCL6 gene rearrangement and poor prognosis.		0.002103	1	1	BCL6
Pubmed	15701839	Tartrate-resistant acid phosphatase 5b is a useful serum marker for extensive bone metastasis in breast cancer patients.		0.002103	1	1	ACP5
Pubmed	8796349	The genomic structure of discoidin receptor tyrosine kinase.		0.002103	1	1	DDR1
Pubmed	20799954	Role of microRNA-199a-5p and discoidin domain receptor 1 in human hepatocellular carcinoma invasion.		0.002103	1	1	DDR1
Pubmed	15240675	Bcl6 acts as an amplifier for the generation and proliferative capacity of central memory CD8+ T cells.		0.002103	1	1	BCL6
Pubmed	21901120	The redox state of transglutaminase 2 controls arterial remodeling.		0.002103	1	1	TGM2
Pubmed	20941788	Mutational spectrum in congenital dyserythropoietic anemia type II: identification of 19 novel variants in SEC23B gene.		0.002103	1	1	SEC23B
Pubmed	2186699	Structure of the human type IV collagen genes.		0.002103	1	1	COL4A1
Pubmed	15950739	Bcl6 regulates Th2 type cytokine productions by mast cells activated by FcepsilonRI/IgE cross-linking.		0.002103	1	1	BCL6
Pubmed	16384929	Role of endothelial heparanase in delayed-type hypersensitivity.		0.002103	1	1	HPSE
Pubmed	19433477	Reducing CYP51 inhibits follicle-stimulating hormone induced resumption of mouse oocyte meiosis in vitro.		0.002103	1	1	CYP51A1
Pubmed	18021463	Positive association between PDLIM5 and schizophrenia in the Chinese Han population.		0.002103	1	1	PDLIM5
Pubmed	22307622	Dickkopf-3, an immune modulator in peripheral CD8 T-cell tolerance.		0.002103	1	1	DKK3
Pubmed	20726318	Prognostic implication of N-RAS gene mutations in Egyptian adult acute myeloid leukemia.		0.002103	1	1	NRAS
Pubmed	19965633	Integrated biochemical and computational approach identifies BCL6 direct target genes controlling multiple pathways in normal germinal center B cells.		0.002103	1	1	BCL6
Pubmed	15210761	The gene related to anergy in lymphocytes, an E3 ubiquitin ligase, is necessary for anergy induction in CD4 T cells.		0.002103	1	1	RNF128
Pubmed	11071864	Cloning and initial analysis of the human multidrug resistance-related MVP/LRP gene promoter.		0.002103	1	1	MVP
Pubmed	16896311	Chromosomal translocations fusing the BCL6 gene to different partner loci are recurrent in primary central nervous system lymphoma and may be associated with aberrant somatic hypermutation or defective class switch recombination.		0.002103	1	1	BCL6
Pubmed	21067843	Comprehensive CADM1 promoter methylation analysis in NSCLC and normal lung specimens.		0.002103	1	1	CADM1
Pubmed	17084394	Mutational analysis of betaglycan/TGF-betaRIII in premature ovarian failure.		0.002103	1	1	TGFBR3
Pubmed	17804722	Ribosomal S6 kinase 2 is a key regulator in tumor promoter induced cell transformation.		0.002103	1	1	RPS6KA2
Pubmed	12708751	The heparan sulfate proteoglycan gene polymorphism: association with type 2 diabetic nephropathy in Chinese.		0.002103	1	1	SDC2
Pubmed	9207787	Mutations in the human Jagged1 gene are responsible for Alagille syndrome.		0.002103	1	1	JAG1
Pubmed	18671966	Hyperosmotic stress up-regulates the expression of major vault protein in SW620 human colon cancer cells.		0.002103	1	1	MVP
Pubmed	15837747	Promoter methylation of DAL-1/4.1B predicts poor prognosis in non-small cell lung cancer.		0.002103	1	1	EPB41L3
Pubmed	18523271	CD47 expression on T cell is a self-control negative regulator of type 1 immune response.		0.002103	1	1	CD47
Pubmed	22997201	Absence of oncogenic canonical pathway mutations in aggressive pediatric rhabdoid tumors.		0.002103	1	1	NRAS
Pubmed	16100771	Gene analysis of steroid 5 alpha-reductase 1 in hyperandrogenic women.		0.002103	1	1	SRD5A1
Pubmed	18718504	Neuronal RA175/SynCAM1 isoforms are processed by tumor necrosis factor-alpha-converting enzyme (TACE)/ADAM17-like proteases.		0.002103	1	1	CADM1
Pubmed	12412809	Pleiotrophin/Osteoblast-stimulating factor 1: dissecting its diverse functions in bone formation.		0.002103	1	1	PTN
Pubmed	2581969	cDNA clones coding for the pro-alpha1(IV) chain of human type IV procollagen reveal an unusual homology of amino acid sequences in two halves of the carboxyl-terminal domain.		0.002103	1	1	COL4A1
Pubmed	3780313	Chromosome 1 localization of the human alpha-L-fucosidase structural gene with a homologous site on chromosome 2.		0.002103	1	1	FUCA1
Pubmed	20884741	Discoidin domain receptor 1 regulates bronchial epithelial repair and matrix metalloproteinase production.		0.002103	1	1	DDR1
Pubmed	18703035	Tartrate-resistant acid phosphatase 5a and 5b contain distinct sugar moieties.		0.002103	1	1	ACP5
Pubmed	15589206	Absence of mouse pleiotrophin does not affect bone formation in vivo.		0.002103	1	1	PTN
Pubmed	17297453	A20/TNFAIP3, a new estrogen-regulated gene that confers tamoxifen resistance in breast cancer cells.		0.002103	1	1	TNFAIP3
Pubmed	8484780	Comparison of the disulfide bond arrangements of human recombinant and bovine brain heparin binding neurite-promoting factors.		0.002103	1	1	PTN
Pubmed	15625607	Heparanase expression correlates with malignant potential in human colon cancer.		0.002103	1	1	HPSE
Pubmed	19796685	SynCAM1 recruits NMDA receptors via protein 4.1B.		0.002103	1	1	EPB41L3
Pubmed	16530712	Novel TBX3 mutation data in families with ulnar-mammary syndrome indicate a genotype-phenotype relationship: mutations that do not disrupt the T-domain are associated with less severe limb defects.		0.002103	1	1	TBX3
Pubmed	21415267	CD146 expression on primary nonhematopoietic bone marrow stem cells is correlated with in situ localization.		0.002103	1	1	MCAM
Pubmed	11689487	A dominant repression domain in Tbx3 mediates transcriptional repression and cell immortalization: relevance to mutations in Tbx3 that cause ulnar-mammary syndrome.		0.002103	1	1	TBX3
Pubmed	19060180	Role of the E3 ubiquitin ligase gene related to anergy in lymphocytes in glucose and lipid metabolism in the liver.		0.002103	1	1	RNF128
Pubmed	21746810	Epithelial transglutaminase 2 is needed for T cell interleukin-17 production and subsequent pulmonary inflammation and fibrosis in bleomycin-treated mice.		0.002103	1	1	TGM2
Pubmed	15848168	Heparanase processing by lysosomal/endosomal protein preparation.		0.002103	1	1	HPSE
Pubmed	19621418	Congenital dyserythropoietic anemia type II (CDAII) is caused by mutations in the SEC23B gene.		0.002103	1	1	SEC23B
Pubmed	16112651	Leukomogenic factors downregulate heparanase expression in acute myeloid leukemia cells.		0.002103	1	1	HPSE
Pubmed	20353877	Implication of discoidin domain receptor 1 in T cell migration in three-dimensional collagen.		0.002103	1	1	DDR1
Pubmed	12817026	Bcl6 is a transcriptional repressor for the IL-18 gene.		0.002103	1	1	BCL6
Pubmed	12432281	Aberrant methylation of the 5' CpG island of TSLC1 is common in pancreatic ductal adenocarcinoma and is first manifest in high-grade PanlNs.		0.002103	1	1	CADM1
Pubmed	21881556	Pleiotrophin triggers inflammation and increased peritoneal permeability leading to peritoneal fibrosis.		0.002103	1	1	PTN
Pubmed	15752564	Can tissue transglutaminase be a marker of idiopathic inflammatory myopathies?		0.002103	1	1	TGM2
Pubmed	16574663	Syndecan-2 is expressed in the microvasculature of gliomas and regulates angiogenic processes in microvascular endothelial cells.		0.002103	1	1	SDC2
Pubmed	15804185	Functional activity of a monocarboxylate transporter, MCT1, in the human retinal pigmented epithelium cell line, ARPE-19.		0.002103	1	1	SLC16A1
Pubmed	22440163	Association analysis of TGFBR3 gene with Vogt-Koyanagi-Harada disease and Behcet's disease in the Chinese Han population.		0.002103	1	1	TGFBR3
Pubmed	7998989	Isolation and characterization of CD47 glycoprotein: a multispanning membrane protein which is the same as integrin-associated protein (IAP) and the ovarian tumour marker OA3.		0.002103	1	1	CD47
Pubmed	19559673	CD47 promotes both phosphatidylserine-independent and phosphatidylserine-dependent phagocytosis of apoptotic murine thymocytes by non-activated macrophages.		0.002103	1	1	CD47
Pubmed	18443132	REIC/Dkk-3 induces cell death in human malignant glioma.		0.002103	1	1	DKK3
Pubmed	9515813	Antitumor effect of a farnesyl protein transferase inhibitor in mammary and lymphoid tumors overexpressing N-ras in transgenic mice.		0.002103	1	1	NRAS
Pubmed	20952675	Innate immune activation during Salmonella infection initiates extramedullary erythropoiesis and splenomegaly.		0.002103	1	1	CD47
Pubmed	22405927	Analysis of JAG1 gene variant in Chinese patients with Alagille syndrome.		0.002103	1	1	JAG1
Pubmed	18604730	CD146 protein in prostate cancer: revisited with two different antibodies.		0.002103	1	1	MCAM
Pubmed	2270483	Cloning and expression of a developmentally regulated protein that induces mitogenic and neurite outgrowth activity.		0.002103	1	1	PTN
Pubmed	11013236	Intron-exon swapping of transglutaminase mRNA and neuronal Tau aggregation in Alzheimer's disease.		0.002103	1	1	TGM2
Pubmed	21295524	Tumor-derived JAGGED1 promotes osteolytic bone metastasis of breast cancer by engaging notch signaling in bone cells.		0.002103	1	1	JAG1
Pubmed	14618334	Heparanase mRNA expression during fracture repair in mice.		0.002103	1	1	HPSE
Pubmed	19765782	Effects of exercise on insulin sensitivity, inflammatory cytokines, and serum tartrate-resistant acid phosphatase 5a in obese Chinese male adolescents.		0.002103	1	1	ACP5
Pubmed	9119739	Overexpression of integrin-associated protein (CD47) in rat kidney treated with a renal carcinogen, ferric nitrilotriacetate.		0.002103	1	1	CD47
Pubmed	8975714	Structure and mapping of the human lanosterol 14alpha-demethylase gene (CYP51) encoding the cytochrome P450 involved in cholesterol biosynthesis; comparison of exon/intron organization with other mammalian and fungal CYP genes.		0.002103	1	1	CYP51A1
Pubmed	3741369	Variation in alpha-L-fucosidase properties among 28 inbred mouse strains: six strains have high enzyme activity and heat-stabile enzyme with a variant pH-activity curve; twenty-two strains have low activity and heat-labile enzyme.		0.002103	1	1	FUCA1
Pubmed	18568953	Phosphorylation and localization of protein-zero related (PZR) in cultured endothelial cells.		0.002103	1	1	MPZL1
Pubmed	12093164	Role of heparin-binding growth-associated molecule (HB-GAM) in hippocampal LTP and spatial learning revealed by studies on overexpressing and knockout mice.		0.002103	1	1	PTN
Pubmed	12670913	Mice deficient for N-ras: impaired antiviral immune response and T-cell function.		0.002103	1	1	NRAS
Pubmed	12073610	[Roles of Eph receptors and the cell surface heparan sulfate proteoglycan syndecan-2 in dendritic spine morphogenesis].		0.002103	1	1	SDC2
Pubmed	23136087	Tumor suppressor TSLC1 is implicated in cell proliferation, invasion and apoptosis in laryngeal squamous cell carcinoma by regulating Akt signaling pathway.		0.002103	1	1	CADM1
Pubmed	11798780	[Polymorphism of human platelets alloantigens in Chinese patients with acute myocardial infarction and acute ischemic stroke].		0.002103	1	1	HPSE
Pubmed	20226534	Accumulation of Ym1 and formation of intracellular crystalline bodies in alveolar macrophages lacking heparanase.		0.002103	1	1	HPSE
Pubmed	214827	[Histoenzymological and ultrastructural considerations on Groenouw II type corneal dystrophy].		0.002103	1	1	CADM1
Pubmed	7815431	Molecular basis of the common electrophoretic polymorphism (Fu1/Fu2) in human alpha-L-fucosidase.		0.002103	1	1	FUCA1
Pubmed	17613436	Targeted expression of BikDD eradicates pancreatic tumors in noninvasive imaging models.		0.002103	1	1	BIK
Pubmed	10646119	Transgenic mice overexpressing tartrate-resistant acid phosphatase exhibit an increased rate of bone turnover.		0.002103	1	1	ACP5
Pubmed	21167234	Aggravation of post-ischemic liver injury by overexpression of A20, an NF-øB suppressor.		0.002103	1	1	TNFAIP3
Pubmed	1461656	Inactivation of the murine N-ras gene by gene targeting.		0.002103	1	1	NRAS
Pubmed	16774916	A transmembrane leucine zipper is required for activation of the dimeric receptor tyrosine kinase DDR1.		0.002103	1	1	DDR1
Pubmed	7834423	Expression of growth factor receptors, the focal adhesion kinase, and other tyrosine kinases in human soft tissue tumors.		0.002103	1	1	DDR1
Pubmed	21111841	Regulation of inflammatory and antiviral signaling by A20.		0.002103	1	1	TNFAIP3
Pubmed	22782504	Loss of expression of the differentially expressed in adenocarcinoma of the lung (DAL-1) protein is associated with metastasis of non-small cell lung carcinoma cells.		0.002103	1	1	EPB41L3
Pubmed	11375329	High glucose causes apoptosis in cultured human pancreatic islets of Langerhans: a potential role for regulation of specific Bcl family genes toward an apoptotic cell death program.		0.002103	1	1	BIK
Pubmed	21461610	Advanced glycation end-products induce heparanase expression in endothelial cells by the receptor for advanced glycation end products and through activation of the FOXO4 transcription factor.		0.002103	1	1	HPSE
Pubmed	12706893	Multiple tissue-specific promoters control expression of the murine tartrate-resistant acid phosphatase gene.		0.002103	1	1	ACP5
Pubmed	23001131	Transglutaminase 2 exacerbates experimental autoimmune encephalomyelitis through positive regulation of encephalitogenic T cell differentiation and inflammation.		0.002103	1	1	TGM2
Pubmed	15941927	Isoenzyme type 1 of 5alpha-reductase is abundantly transcribed in normal human genital skin fibroblasts and may play an important role in masculinization of 5alpha-reductase type 2 deficient males.		0.002103	1	1	SRD5A1
Pubmed	20450932	Crystal structure of human transglutaminase 2 in complex with adenosine triphosphate.		0.002103	1	1	TGM2
Pubmed	1733956	A heparin-binding growth factor secreted from breast cancer cells homologous to a developmentally regulated cytokine.		0.002103	1	1	PTN
Pubmed	22535523	The ulnar-mammary syndrome gene, Tbx3, is a direct target of the retinoic acid signaling pathway, which regulates its expression during mouse limb development.		0.002103	1	1	TBX3
Pubmed	19916174	Stable knockdown of heparanase expression in gastric cancer cells in vitro.		0.002103	1	1	HPSE
Pubmed	15358557	Exon 6 of human Jagged-1 encodes an autonomously folding unit.		0.002103	1	1	JAG1
Pubmed	22039763	TBX3 over-expression causes mammary gland hyperplasia and increases mammary stem-like cells in an inducible transgenic mouse model.		0.002103	1	1	TBX3
Pubmed	8654959	The cDNA cloning of the hamster homologue of the human L6 gene.		0.002103	1	1	TM4SF1
Pubmed	22320917	Regulation of transglutaminase-mediated hepatic cell death in alcoholic steatohepatitis and non-alcoholic steatohepatitis.		0.002103	1	1	TGM2
Pubmed	8484754	Genomic organization of the human HBNF gene and characterization of an HBNF variant protein as a splice mutant.		0.002103	1	1	PTN
Pubmed	18835598	Relationship between CD107a expression and cytotoxic activity.		0.002103	1	1	LAMP1
Pubmed	20371597	Characterization of transglutaminase type II role in dendritic cell differentiation and function.		0.002103	1	1	TGM2
Pubmed	15189448	DREG, a developmentally regulated G protein-coupled receptor containing two conserved proteolytic cleavage sites.		0.002103	1	1	GPR126
Pubmed	9396043	Overexpression of protein tyrosine kinases in human esophageal cancer.		0.002103	1	1	DDR1
Pubmed	22451919	Antibody therapy targeting the CD47 protein is effective in a model of aggressive metastatic leiomyosarcoma.		0.002103	1	1	CD47
Pubmed	19498200	Gene expression profiling of the forming atrioventricular node using a novel tbx3-based node-specific transgenic reporter.		0.002103	1	1	TBX3
Pubmed	11067884	The notch ligand jagged-1 represents a novel growth factor of human hematopoietic stem cells.		0.002103	1	1	JAG1
Pubmed	15758180	Differential localization of Src homology 2 domain-containing protein tyrosine phosphatase substrate-1 and CD47 and its molecular mechanisms in cultured hippocampal neurons.		0.002103	1	1	CD47
Pubmed	9135990	BCL6 can repress transcription from the human immunodeficiency virus type I promoter/enhancer region.		0.002103	1	1	BCL6
Pubmed	9578425	UV-induced N-ras mutations are T-cell targets in human melanoma.		0.002103	1	1	NRAS
Pubmed	21946309	Type 1 5a-reductase may be required for estrous cycle changes in affective behaviors of female mice.		0.002103	1	1	SRD5A1
Pubmed	15100255	Enzymatically quiescent heparanase augments T cell interactions with VCAM-1 and extracellular matrix components under versatile dynamic contexts.		0.002103	1	1	HPSE
Pubmed	3755692	Isolation of an alpha 1 type-IV collagen cDNA clone using a synthetic oligodeoxynucleotide.		0.002103	1	1	COL4A1
Pubmed	10491205	Genomic analysis of a murine cell-surface sialomucin, MGC-24/CD164.		0.002103	1	1	CD164
Pubmed	20514419	Knockdown of the Dickkopf 3 gene induces apoptosis in a lung adenocarcinoma.		0.002103	1	1	DKK3
Pubmed	21756058	Haplotype and mutation analysis of the TGFBR3 gene in Chinese women with idiopathic premature ovarian failure.		0.002103	1	1	TGFBR3
Pubmed	4052017	Solubilization and characterization of pellet-associated human brain alpha-L-fucosidase activity.		0.002103	1	1	FUCA1
Pubmed	1657406	Structure and expression of the membrane proteoglycan betaglycan, a component of the TGF-beta receptor system.		0.002103	1	1	TGFBR3
Pubmed	22488580	Brief report: candidate gene study in systemic sclerosis identifies a rare and functional variant of the TNFAIP3 locus as a risk factor for polyautoimmunity.		0.002103	1	1	TNFAIP3
Pubmed	18221403	Utility of serum tartrate-resistant acid phosphatase (TRACP5b) as a bone resorption marker in patients with chronic kidney disease: independence from renal dysfunction.		0.002103	1	1	ACP5
Pubmed	10211875	Synovial fluid CD146 (MUC18), a marker for synovial membrane angiogenesis in rheumatoid arthritis.		0.002103	1	1	MCAM
Pubmed	21479826	TG2 transamidating activity acts as a reostat controlling the interplay between apoptosis and autophagy.		0.002103	1	1	TGM2
Pubmed	15769548	Molecular cloning and analysis of the mouse gicerin gene.		0.002103	1	1	MCAM
Pubmed	19457090	Dkk-3 is elevated in CSF and plasma of Alzheimer's disease patients.		0.002103	1	1	DKK3
Pubmed	21088135	B cells lacking the tumor suppressor TNFAIP3/A20 display impaired differentiation and hyperactivation and cause inflammation and autoimmunity in aged mice.		0.002103	1	1	TNFAIP3
Pubmed	22147907	Notch activation of Jagged1 contributes to the assembly of the arterial wall.		0.002103	1	1	JAG1
Pubmed	19007561	Expression and regulation of lanosterol 14alpha-demethylase in mouse embryo and uterus during the peri-implantation period.		0.002103	1	1	CYP51A1
Pubmed	21447647	Nuclear phospholipid scramblase 1 prolongs the mitotic expansion of granulocyte precursors during G-CSF-induced granulopoiesis.		0.002103	1	1	PLSCR1
Pubmed	20182441	Genetic variants of the DDR1 gene are associated with vitiligo in two independent Brazilian population samples.		0.002103	1	1	DDR1
Pubmed	16223770	A novel form of immune signaling revealed by transmission of the inflammatory mediator serotonin between dendritic cells and T cells.		0.002103	1	1	LAMP1
Pubmed	8774142	Broad distribution of the multidrug resistance-related vault lung resistance protein in normal human tissues and tumors.		0.002103	1	1	MVP
Pubmed	18092889	Transglutaminase 2 undergoes a large conformational change upon activation.		0.002103	1	1	TGM2
Pubmed	8188227	Confirmation of the assignment of the human tartrate-resistant acid phosphatase gene (ACP5) to chromosome 19.		0.002103	1	1	ACP5
Pubmed	20437614	Jagged1 (JAG1) mutations in patients with tetralogy of Fallot or pulmonic stenosis.		0.002103	1	1	JAG1
Pubmed	12874789	Mutations of the BIK gene in human peripheral B-cell lymphomas.		0.002103	1	1	BIK
Pubmed	20812209	Expression of pleiotrophin in the prostate is androgen regulated and it functions as an autocrine regulator of mesenchyme and cancer associated fibroblasts and as a paracrine regulator of epithelia.		0.002103	1	1	PTN
Pubmed	16513091	Signal transduction pathways involved in mechanical regulation of HB-GAM expression in osteoblastic cells.		0.002103	1	1	PTN
Pubmed	17576390	Somatic hypermutation and mRNA expression levels of the BCL-6 gene in patients with hepatitis C virus-associated lymphoproliferative diseases.		0.002103	1	1	BCL6
Pubmed	9108418	TRA1, a novel mRNA highly expressed in leukemogenic mouse monocytic sublines but not in nonleukemogenic sublines.		0.002103	1	1	PLSCR1
Pubmed	18214313	Effect of expression of Jagged1 protein in stromal sublayer on the maintenance of hemopoietic precursors in in vitro coculturing system.		0.002103	1	1	JAG1
Pubmed	14527339	Interleukin-8 binds to syndecan-2 on human endothelial cells.		0.002103	1	1	SDC2
Pubmed	20538684	Loss of enigma homolog protein results in dilated cardiomyopathy.		0.002103	1	1	PDLIM5
Pubmed	10521459	Cell surface localization of tissue transglutaminase is dependent on a fibronectin-binding site in its N-terminal beta-sandwich domain.		0.002103	1	1	TGM2
Pubmed	14642532	Syndecan-2 expression enhances adhesion and proliferation of stably transfected Swiss 3T3 cells.		0.002103	1	1	SDC2
Pubmed	11536311	Expression of a human cell adhesion molecule, MUC18, in prostate cancer cell lines and tissues.		0.002103	1	1	MCAM
Pubmed	18559876	Patients with acute myeloid leukemia and RAS mutations benefit most from postremission high-dose cytarabine: a Cancer and Leukemia Group B study.		0.002103	1	1	NRAS
Pubmed	15590658	Analysis of distinct tartrate-resistant acid phosphatase promoter regions in transgenic mice.		0.002103	1	1	ACP5
Pubmed	20186265	Targeting A20 decreases glioma stem cell survival and tumor growth.		0.002103	1	1	TNFAIP3
Pubmed	2388713	Amino-terminal sequences of a novel heparin-binding protein from human, bovine, rat, and chick brain: high interspecies homology.		0.002103	1	1	PTN
Pubmed	12941141	Unimpaired dendritic cell functions in MVP/LRP knockout mice.		0.002103	1	1	MVP
Pubmed	18667446	Tissue transglutaminase protects epithelial ovarian cancer cells from cisplatin-induced apoptosis by promoting cell survival signaling.		0.002103	1	1	TGM2
Pubmed	15087387	Dickkopf 3 inhibits invasion and motility of Saos-2 osteosarcoma cells by modulating the Wnt-beta-catenin pathway.		0.002103	1	1	DKK3
Pubmed	11709656	Identification and functional assessment of endothelial P1H12.		0.002103	1	1	MCAM
Pubmed	2602381	MUC18, a marker of tumor progression in human melanoma, shows sequence similarity to the neural cell adhesion molecules of the immunoglobulin superfamily.		0.002103	1	1	MCAM
Pubmed	12515714	Mutations of the BCL6 proto-oncogene disrupt its negative autoregulation in diffuse large B-cell lymphoma.		0.002103	1	1	BCL6
Pubmed	22001963	Heparanase expression is associated with histone modifications in glioblastoma.		0.002103	1	1	HPSE
Pubmed	21151899	O-glycosylation regulates ubiquitination and degradation of the anti-inflammatory protein A20 to accelerate atherosclerosis in diabetic ApoE-null mice.		0.002103	1	1	TNFAIP3
Pubmed	9585603	Spectrum and frequency of jagged1 (JAG1) mutations in Alagille syndrome patients and their families.		0.002103	1	1	JAG1
Pubmed	21987623	Dickkopf3 overexpression inhibits pancreatic cancer cell growth in vitro.		0.002103	1	1	DKK3
Pubmed	15535129	Loss of tumor suppressor in lung cancer-1 (TSLC1) expression in meningioma correlates with increased malignancy grade and reduced patient survival.		0.002103	1	1	CADM1
Pubmed	10739957	Cell surface activities of the human type 2b phosphatidic acid phosphatase.		0.002103	1	1	PPAP2B
Pubmed	15806157	A functional heparan sulfate mimetic implicates both heparanase and heparan sulfate in tumor angiogenesis and invasion in a mouse model of multistage cancer.		0.002103	1	1	HPSE
Pubmed	3887133	Activation of N-ras in a human melanoma cell line.		0.002103	1	1	NRAS
Pubmed	16403470	Expression of the monocarboxylate transporter MCT1 in the adult human brain cortex.		0.002103	1	1	SLC16A1
Pubmed	10395326	Cloning of mammalian heparanase, an important enzyme in tumor invasion and metastasis.		0.002103	1	1	HPSE
Pubmed	14970278	TSLC1 gene silencing in cervical cancer cell lines and cervical neoplasia.		0.002103	1	1	CADM1
Pubmed	20511617	Association of the TNFAIP3 rs5029939 variant with systemic sclerosis in the European Caucasian population.		0.002103	1	1	TNFAIP3
Pubmed	8652841	BCL-6 expression during B-cell activation.		0.002103	1	1	BCL6
Pubmed	1429658	cDNA cloning of MEV, a mutant protein that facilitates cellular uptake of mevalonate, and identification of the point mutation responsible for its gain of function.		0.002103	1	1	SLC16A1
Pubmed	20967466	Effects of human full-length amelogenin on the proliferation of human mesenchymal stem cells derived from bone marrow.		0.002103	1	1	LAMP1
Pubmed	21411633	The type III transforming growth factor-ﬂ receptor inhibits proliferation, migration, and adhesion in human myeloma cells.		0.002103	1	1	TGFBR3
Pubmed	20208011	CD47 is required for suppression of allograft rejection by donor-specific transfusion.		0.002103	1	1	CD47
Pubmed	15215311	Promotion of neurite and filopodium formation by CD47: roles of integrins, Rac, and Cdc42.		0.002103	1	1	CD47
Pubmed	12646616	The mechanism of CD47-dependent killing of T cells: heterotrimeric Gi-dependent inhibition of protein kinase A.		0.002103	1	1	CD47
Pubmed	20830719	BCL6 gene rearrangement and protein expression are associated with large cell presentation of extranodal marginal zone B-cell lymphoma of mucosa-associated lymphoid tissue.		0.002103	1	1	BCL6
Pubmed	10816079	Integrin-associated protein (IAP)-deficient mice are less susceptible to developing Staphylococcus aureus-induced arthritis.		0.002103	1	1	CD47
Pubmed	16759020	[Effects of hypoxia on the expression of heparanase and invasiveness of Hep-2 laryngeal carcinoma cell].		0.002103	1	1	HPSE
Pubmed	18545691	Heparanase facilitates cell adhesion and spreading by clustering of cell surface heparan sulfate proteoglycans.		0.002103	1	1	HPSE
Pubmed	2334436	Purification and N-terminal amino acid sequence of the tartrate-resistant acid phosphatase from human osteoclastoma: evidence for a single structure.		0.002103	1	1	ACP5
Pubmed	19073173	Syndecan-2 downregulation impairs angiogenesis in human microvascular endothelial cells.		0.002103	1	1	SDC2
Pubmed	20151461	The proto-oncogene BCL6 promotes survival of olfactory sensory neurons.		0.002103	1	1	BCL6
Pubmed	10446189	Human heparanase. Purification, characterization, cloning, and expression.		0.002103	1	1	HPSE
Pubmed	15226763	Transcriptional silencing of the Dickkopfs-3 (Dkk-3) gene by CpG hypermethylation in acute lymphoblastic leukaemia.		0.002103	1	1	DKK3
Pubmed	12464255	Many facets of mammalian lanosterol 14alpha-demethylase from the evolutionarily conserved cytochrome P450 family CYP51.		0.002103	1	1	CYP51A1
Pubmed	12612883	Expression of multidrug resistance-associated proteins in rhabdomyosarcomas before and after chemotherapy: the relationship between lung resistance-related protein (LRP) and differentiation.		0.002103	1	1	MVP
Pubmed	12920246	Expression of the TSLC1 adhesion molecule in pulmonary epithelium and its down-regulation in pulmonary adenocarcinoma other than bronchioloalveolar carcinoma.		0.002103	1	1	CADM1
Pubmed	16107487	Novel mutations in three families confirm a major role of COL4A1 in hereditary porencephaly.		0.002103	1	1	COL4A1
Pubmed	8024575	Occurrence of a P450 showing high homology to yeast lanosterol 14-demethylase (P450(14DM)) in the rat liver.		0.002103	1	1	CYP51A1
Pubmed	16790442	Characterization of mechanisms involved in secretion of active heparanase.		0.002103	1	1	HPSE
Pubmed	9624052	Mutation of BCL-6 gene in normal B cells by the process of somatic hypermutation of Ig genes.		0.002103	1	1	BCL6
Pubmed	20399501	Heparanase upregulates Th2 cytokines, ameliorating experimental autoimmune encephalitis.		0.002103	1	1	HPSE
Pubmed	10391915	Identification of a membrane protein, LAT-2, that Co-expresses with 4F2 heavy chain, an L-type amino acid transport activity with broad specificity for small and large zwitterionic amino acids.		0.002103	1	1	SLC7A8
Pubmed	8399358	Pedigree analysis of alpha-L-fucosidase gene mutations in a fucosidosis family.		0.002103	1	1	FUCA1
Pubmed	21420434	Transglutaminase 2 null macrophages respond to lipopolysaccharide stimulation by elevated proinflammatory cytokine production due to an enhanced avﬂ3 integrin-induced Src tyrosine kinase signaling.		0.002103	1	1	TGM2
Pubmed	22357739	Consumption of vitamin D-and calcium-fortified soft white cheese lowers the biochemical marker of bone resorption TRAP 5b in postmenopausal women at moderate risk of osteoporosis fracture.		0.002103	1	1	ACP5
Pubmed	15199098	Crosslinking and G-protein functions of transglutaminase 2 contribute differentially to fibroblast wound healing responses.		0.002103	1	1	TGM2
Pubmed	20372823	Linkage and association study of discoidin domain receptor 1 as a novel susceptibility gene for childhood IgA nephropathy.		0.002103	1	1	DDR1
Pubmed	15033426	Progesterone enhances motor, anxiolytic, analgesic, and antidepressive behavior of wild-type mice, but not those deficient in type 1 5 alpha-reductase.		0.002103	1	1	SRD5A1
Pubmed	19701248	Functional interaction of HTLV-1 tax protein with the POZ domain of the transcriptional repressor BCL6.		0.002103	1	1	BCL6
Pubmed	17823654	G1P3, an IFN-induced survival factor, antagonizes TRAIL-induced apoptosis in human myeloma cells.		0.002103	1	1	IFI6
Pubmed	12031648	Role of MmTRA1b/phospholipid scramblase1 gene expression in the induction of differentiation of human myeloid leukemia cells into granulocytes.		0.002103	1	1	PLSCR1
Pubmed	22172944	Tumor suppressor cell adhesion molecule 1 (CADM1) is cleaved by a disintegrin and metalloprotease 10 (ADAM10) and subsequently cleaved by ø-secretase complex.		0.002103	1	1	CADM1
Pubmed	19604494	Increased expression of monocarboxylate transporter 1 after acute ischemia of isolated, perfused mouse hearts.		0.002103	1	1	SLC16A1
Pubmed	19276363	CD47 regulates bone mass and tumor metastasis to bone.		0.002103	1	1	CD47
Pubmed	19146825	Transglutaminases expression in human supraspinatus tendon ruptures and in mouse tendons.		0.002103	1	1	TGM2
Pubmed	12942568	Clinical implication and prognostic significance of the tumor suppressor TSLC1 gene detected in adenocarcinoma of the lung.		0.002103	1	1	CADM1
Pubmed	11016659	Pleiotrophin can be rate-limiting for pancreatic cancer cell growth.		0.002103	1	1	PTN
Pubmed	22574627	Childhood presentation of COL4A1 mutations.		0.002103	1	1	COL4A1
Pubmed	15149848	Consequences of Notch-mediated induction of Jagged1.		0.002103	1	1	JAG1
Pubmed	8506375	Identification of the gene associated with the recurring chromosomal translocations t(3;14)(q27;q32) and t(3;22)(q27;q11) in B-cell lymphomas.		0.002103	1	1	BCL6
Pubmed	22052202	Identification of PLSCR1 as a protein that interacts with RELT family members.		0.002103	1	1	PLSCR1
Pubmed	18937335	Lanosterol metabolic product(s) is involved in primordial folliculogenesis and establishment of primordial follicle pool in mouse fetal ovary.		0.002103	1	1	CYP51A1
Pubmed	10652205	A REIC gene shows down-regulation in human immortalized cells and human tumor-derived cell lines.		0.002103	1	1	DKK3
Pubmed	12219030	Heparanase-1 expression is associated with the metastatic potential of breast cancer.		0.002103	1	1	HPSE
Pubmed	18486628	Pleiotrophin induces expression of inflammatory cytokines in peripheral blood mononuclear cells.		0.002103	1	1	PTN
Pubmed	8256664	Cloning and characterization of the 5'-flanking region of the mouse tartrate-resistant acid phosphatase gene.		0.002103	1	1	ACP5
Pubmed	15909997	Transglutaminase activity is present in highly purified nonsynaptosomal mouse brain and liver mitochondria.		0.002103	1	1	TGM2
Pubmed	19201861	Transglutaminase 2 is needed for the formation of an efficient phagocyte portal in macrophages engulfing apoptotic cells.		0.002103	1	1	TGM2
Pubmed	15136580	Exploring the collagen-binding site of the DDR1 tyrosine kinase receptor.		0.002103	1	1	DDR1
Pubmed	7551962	Autism, mental retardation, multiple exostoses and short stature in a female with 46,X,t(X;8)(p22.13;q22.1).		0.002103	1	1	SDC2
Pubmed	7691831	Molecular cloning of integrin-associated protein: an immunoglobulin family member with multiple membrane-spanning domains implicated in alpha v beta 3-dependent ligand binding.		0.002103	1	1	CD47
Pubmed	20056676	Col4a1 mutation in mice causes defects in vascular function and low blood pressure associated with reduced red blood cell volume.		0.002103	1	1	COL4A1
Pubmed	21486931	The synaptic cell adhesion molecule, SynCAM1, mediates astrocyte-to-astrocyte and astrocyte-to-GnRH neuron adhesiveness in the mouse hypothalamus.		0.002103	1	1	CADM1
Pubmed	17889713	Diffuse large B-cell lymphoma with a novel translocation involving BCL6.		0.002103	1	1	BCL6
Pubmed	21092586	[Acquired somatic mutations in non-coding region of bcl-6 gene in germinal center-type diffuse large B-cell lymphoma].		0.002103	1	1	BCL6
Pubmed	21932035	Dickkopf (Dkk)-3 and ﬂ-catenin expressions increased in the transition from normal oral mucosal to oral squamous cell carcinoma.		0.002103	1	1	DKK3
Pubmed	11027692	Relationship between novel isoforms, functionally important domains, and subcellular distribution of CD164/endolyn.		0.002103	1	1	CD164
Pubmed	17989282	The neuropeptide VGF produces antidepressant-like behavioral effects and enhances proliferation in the hippocampus.		0.002103	1	1	VGF
Pubmed	7846046	The developmentally regulated transcription factor AP-2 is involved in c-erbB-2 overexpression in human mammary carcinoma.		0.002103	1	1	TFAP2C
Pubmed	11279526	TSLC1 is a tumor-suppressor gene in human non-small-cell lung cancer.		0.002103	1	1	CADM1
Pubmed	12477975	Transcriptional regulation of the BCL-6 gene: mechanistic dissection using mutant cell lines.		0.002103	1	1	BCL6
Pubmed	22652528	Tissue transglutaminase (TG-2) modified amniotic membrane: a novel scaffold for biomedical applications.		0.002103	1	1	TGM2
Pubmed	19477666	A dominantly inherited mutation in collagen IV A1 (COL4A1) causing childhood onset stroke without porencephaly.		0.002103	1	1	COL4A1
Pubmed	18923241	Increased tissue transglutaminase expression in human atherosclerotic coronary arteries.		0.002103	1	1	TGM2
Pubmed	13679373	The interleukin 1 (IL-1) receptor accessory protein Toll/IL-1 receptor domain: analysis of putative interaction sites in vitro mutagenesis and molecular modeling.		0.002103	1	1	IL1RAP
Pubmed	11948017	Evidence that steroid 5alpha-reductase isozyme genes are differentially methylated in human lymphocytes.		0.002103	1	1	SRD5A1
Pubmed	17018592	TSLC1 is a tumor suppressor gene associated with metastasis in nasopharyngeal carcinoma.		0.002103	1	1	CADM1
Pubmed	20519274	Differential expression of steroid 5alpha-reductase isozymes and association with disease severity and angiogenic genes predict their biological role in prostate cancer.		0.002103	1	1	SRD5A1
Pubmed	7478591	The murine BCL6 gene is induced in activated lymphocytes as an immediate early gene.		0.002103	1	1	BCL6
Pubmed	17109822	NMR structure of a human homologous methuselah gene receptor peptide.		0.002103	1	1	GPR126
Pubmed	20164831	The expression of VGF is reduced in leukocytes of depressed patients and it is restored by effective antidepressant treatment.		0.002103	1	1	VGF
Pubmed	22784784	Enrichment and characterization of human dermal stem/progenitor cells using collagen type IV.		0.002103	1	1	COL4A1
Pubmed	15943909	Expression of Sara2 human gene in erythroid progenitors.		0.002103	1	1	SAR1B
Pubmed	21818782	Tissue transglutaminase activity is involved in the differentiation of oligodendrocyte precursor cells into myelin-forming oligodendrocytes during CNS remyelination.		0.002103	1	1	TGM2
Pubmed	8898228	Mice lacking tartrate-resistant acid phosphatase (Acp 5) have disrupted endochondral ossification and mild osteopetrosis.		0.002103	1	1	ACP5
Pubmed	22870271	CD47(low) status on CD4 effectors is necessary for the contraction/resolution of the immune response in humans and mice.		0.002103	1	1	CD47
Pubmed	19131638	Transforming growth factor-beta receptor-3 is associated with pulmonary emphysema.		0.002103	1	1	TGFBR3
Pubmed	15809295	BH3-only BIK regulates BAX,BAK-dependent release of Ca2+ from endoplasmic reticulum stores and mitochondrial apoptosis during stress-induced cell death.		0.002103	1	1	BIK
Pubmed	2987919	Chromosomal assignments of the genes coding for human types II, III, and IV collagen: a dispersed gene family.		0.002103	1	1	COL4A1
Pubmed	15760902	Identification and characterization of heparin/heparan sulfate binding domains of the endoglycosidase heparanase.		0.002103	1	1	HPSE
Pubmed	20032204	Host factor pleiotrophin induces human immunodeficiency virus type 1 replication associated with inflammatory cytokine expression.		0.002103	1	1	PTN
Pubmed	18496210	A case-control association study of the PDLIM5 gene and bipolar disorder in a Sardinian sample.		0.002103	1	1	PDLIM5
Pubmed	21640971	Discoidin domain receptor 1 is a major mediator of inflammation and fibrosis in obstructive nephropathy.		0.002103	1	1	DDR1
Pubmed	21725042	BCL-6 expression in mesenchymal tumours: an immunohistochemical and fluorescence in situ hybridisation study.		0.002103	1	1	BCL6
Pubmed	9036955	MUC18/MCAM (CD146), an activation antigen of human T lymphocytes.		0.002103	1	1	MCAM
Pubmed	17208203	Cloning, expression, and characterization of an alternatively spliced variant of human heparanase.		0.002103	1	1	HPSE
Pubmed	16373071	Solution structure of a two-repeat fragment of major vault protein.		0.002103	1	1	MVP
Pubmed	15857675	Tissue transglutaminase during mouse central nervous system development: lack of alternative RNA processing and implications for its role(s) in murine models of neurotrauma and neurodegeneration.		0.002103	1	1	TGM2
Pubmed	11722842	Isolation and characterization of the major form of human MUC18 cDNA gene and correlation of MUC18 over-expression in prostate cancer cell lines and tissues with malignant progression.		0.002103	1	1	MCAM
Pubmed	21326317	Sequencing of TNFAIP3 and association of variants with multiple autoimmune diseases.		0.002103	1	1	TNFAIP3
Pubmed	8763338	Major vault protein LRP-related multidrug resistance.		0.002103	1	1	MVP
Pubmed	18600231	On the role of major vault protein in the resistance of senescent human diploid fibroblasts to apoptosis.		0.002103	1	1	MVP
Pubmed	21217103	Cadm1 expression and function in the mouse lens.		0.002103	1	1	CADM1
Pubmed	17171363	Development of autoimmunity to transglutaminase C in children of patients with type 1 diabetes: relationship to islet autoantibodies and infant feeding.		0.002103	1	1	TGM2
Pubmed	17555747	FTY720-phosphate is dephosphorylated by lipid phosphate phosphatase 3.		0.002103	1	1	PPAP2B
Pubmed	10451481	The role of CD146 (Mel-CAM) in biology and pathology.		0.002103	1	1	MCAM
Pubmed	15905580	Transglutaminase type II is a key element in the regulation of the anti-inflammatory response elicited by apoptotic cell engulfment.		0.002103	1	1	TGM2
Pubmed	21482734	Enhanced nerve-mast cell interaction by a neuronal short isoform of cell adhesion molecule-1.		0.002103	1	1	CADM1
Pubmed	9268641	Identification and cloning of the human homolog (JAG1) of the rat Jagged1 gene from the Alagille syndrome critical region at 20p12.		0.002103	1	1	JAG1
Pubmed	21829365	Recruitment of the major vault protein by InlK: a Listeria monocytogenes strategy to avoid autophagy.		0.002103	1	1	MVP
Pubmed	1345916	Genetic and pharmacological evidence for more than one human steroid 5 alpha-reductase.		0.002103	1	1	SRD5A1
Pubmed	19629567	Charcot?Marie?Tooth disease type 2J with MPZ Thr124Met mutation: clinico-electrophysiological and MRI study of a family.		0.002103	1	1	MPZL1
Pubmed	19905008	The involvement of intracellular calcium in the MCT-mediated uptake of lactic acid by HeLa cells.		0.002103	1	1	SLC16A1
Pubmed	20547769	Redox regulation of transglutaminase 2 activity.		0.002103	1	1	TGM2
Pubmed	21625620	COL4A1 mutations cause ocular dysgenesis, neuronal localization defects, and myopathy in mice and Walker-Warburg syndrome in humans.		0.002103	1	1	COL4A1
Pubmed	8466936	Evidence that liver microsomes of human neonates desaturate essential fatty acids.		0.002103	1	1	SC5DL
Pubmed	16880269	LMP4 regulates Tbx5 protein subcellular localization and activity.		0.002103	1	1	PDLIM5
Pubmed	12005433	Structure of the DNA-bound T-box domain of human TBX3, a transcription factor responsible for ulnar-mammary syndrome.		0.002103	1	1	TBX3
Pubmed	16098047	Expression of gp130 in tumors and inflammatory disorders of the skin: formal proof of its identity as CD146 (MUC18, Mel-CAM).		0.002103	1	1	MCAM
Pubmed	17611567	Association of heparanase gene (HPSE) single nucleotide polymorphisms with hematological malignancies.		0.002103	1	1	HPSE
Pubmed	22057013	METCAM/MUC18 augments migration, invasion, and tumorigenicity of human breast cancer SK-BR-3 cells.		0.002103	1	1	MCAM
Pubmed	21912175	Low-dose lipopolysaccharide affects lung allergic responses by regulating Jagged1 expression on antigen-pulsed dendritic cells.		0.002103	1	1	JAG1
Pubmed	11862985	CD164.		0.002103	1	1	CD164
Pubmed	22031828	TNFAIP3 maintains intestinal barrier function and supports epithelial cell tight junctions.		0.002103	1	1	TNFAIP3
Pubmed	17507691	Heparanase expression and function during early pregnancy in mice.		0.002103	1	1	HPSE
Pubmed	17440014	Peptide products of the neurotrophin-inducible gene vgf are produced in human neuroendocrine cells from early development and increase in hyperplasia and neoplasia.		0.002103	1	1	VGF
Pubmed	8235596	Alterations of a zinc finger-encoding gene, BCL-6, in diffuse large-cell lymphoma.		0.002103	1	1	BCL6
Pubmed	17320204	Visualization of CD146 dimerization and its regulation in living cells.		0.002103	1	1	MCAM
Pubmed	21708925	B cell priming for extrafollicular antibody responses requires Bcl-6 expression by T cells.		0.002103	1	1	BCL6
Pubmed	16955224	Tbx3, a transcriptional factor, involves in proliferation and osteogenic differentiation of human adipose stromal cells.		0.002103	1	1	TBX3
Pubmed	16368554	The role of transglutaminase-2 and its substrates in human diseases.		0.002103	1	1	TGM2
Pubmed	17440435	The discoidin domain receptor 1 as a novel susceptibility gene for schizophrenia.		0.002103	1	1	DDR1
Pubmed	17542409	BCL6 gene mutations in transitional cell carcinomas.		0.002103	1	1	BCL6
Pubmed	8449511	Assignment of the mouse tartrate-resistant acid phosphatase gene (Acp5) to chromosome 9.		0.002103	1	1	ACP5
Pubmed	18675787	Alternative splicing generates a short BCL6 (BCL6S) isoform encoding a compact repressor.		0.002103	1	1	BCL6
Pubmed	9367635	t-complex-associated embryonic surface antigen homologous to mLAMP-1. I. Biochemical and molecular analyses.		0.002103	1	1	LAMP1
Pubmed	21447938	Pitfalls in the diagnosis of 5a-reductase type 2 deficiency during early infancy.		0.002103	1	1	SRD5A1
Pubmed	23031404	Peripheral PDLIM5 expression in bipolar disorder and the effect of olanzapine administration.		0.002103	1	1	PDLIM5
Pubmed	9389538	Identification and characterization of a mouse homolog for decidual/trophoblast prolactin-related protein.		0.002103	1	1	GPR137B
Pubmed	18334674	Heparanase regulates retention and proliferation of primitive Sca-1+/c-Kit+/Lin- cells via modulation of the bone marrow microenvironment.		0.002103	1	1	HPSE
Pubmed	22366952	High abundance of plasma cells secreting transglutaminase 2-specific IgA autoantibodies with limited somatic hypermutation in celiac disease intestinal lesions.		0.002103	1	1	TGM2
Pubmed	17970783	Prostate cancer antigen-1 contributes to cell survival and invasion though discoidin receptor 1 in human prostate cancer.		0.002103	1	1	DDR1
Pubmed	16598045	Role of COL4A1 in small-vessel disease and hemorrhagic stroke.		0.002103	1	1	COL4A1
Pubmed	16514606	Heparanase is expressed in osteoblastic cells and stimulates bone formation and bone mass.		0.002103	1	1	HPSE
Pubmed	16575836	Jagged1 (JAG1) mutations in Alagille syndrome: increasing the mutation detection rate.		0.002103	1	1	JAG1
Pubmed	3359997	Interferon response element of the human gene 6-16.		0.002103	1	1	IFI6
Pubmed	12397034	Discoidin domain receptor 1 controls growth and adhesion of mesangial cells.		0.002103	1	1	DDR1
Pubmed	20015893	Molecular analysis of 42 patients with congenital dyserythropoietic anemia type II: new mutations in the SEC23B gene and a search for a genotype-phenotype relationship.		0.002103	1	1	SEC23B
Pubmed	20079214	[The effects of dendritic cells overexpressing Serrate1 on the differentiation of CD4(+)CD25(+) T cells in asthmatic mice].		0.002103	1	1	JAG1
Pubmed	17989715	T(3;7)(q27;q32) fuses BCL6 to a non-coding region at FRA7H near miR-29.		0.002103	1	1	BCL6
Pubmed	7510285	Membrane topology of the L6 antigen and identification of the protein epitope recognized by the L6 monoclonal antibody.		0.002103	1	1	TM4SF1
Pubmed	9479509	The human gene encoding the interleukin-1 receptor accessory protein (IL1RAP) maps to chromosome 3q28 by fluorescence in situ hybridization and radiation hybrid mapping.		0.002103	1	1	IL1RAP
Pubmed	11988326	Lanosterol 14alpha-demethylase and MAS sterols in mammalian gametogenesis.		0.002103	1	1	CYP51A1
Pubmed	12116211	Novel mutation of TBX3 in a Japanese family with ulnar-mammary syndrome: implication for impaired sex development.		0.002103	1	1	TBX3
Pubmed	18334213	Regulation of enzyme localization by polymerization: polymer formation by the SAM domain of diacylglycerol kinase delta1.		0.002103	1	1	DGKD
Pubmed	9762612	A fucosidosis patient with relative longevity and a missense mutation in exon 7 of the alpha-fucosidase gene.		0.002103	1	1	FUCA1
Pubmed	21929287	Possible new targets for GPCR modulation: allosteric interactions, plasma membrane domains, intercellular transfer and epigenetic mechanisms.		0.002103	1	1	GPR126
Pubmed	18250473	Transglutaminase type II is involved in the pathogenesis of endotoxic shock.		0.002103	1	1	TGM2
Pubmed	15863367	The phospholipid scramblase PLSCR1 increases UV induced apoptosis primarily through the augmentation of the intrinsic apoptotic pathway and independent of direct phosphorylation by protein kinase C delta.		0.002103	1	1	PLSCR1
Pubmed	15556610	Overexpression of transglutaminase 2 accelerates the erythroid differentiation of human chronic myelogenous leukemia K562 cell line through PI3K/Akt signaling pathway.		0.002103	1	1	TGM2
Pubmed	21199695	The face of Ulnar Mammary syndrome?		0.002103	1	1	TBX3
Pubmed	11329371	HEMCAM/CD146 downregulates cell surface expression of beta1 integrins.		0.002103	1	1	MCAM
Pubmed	15831708	Repressible transgenic model of NRAS oncogene-driven mast cell disease in the mouse.		0.002103	1	1	NRAS
Pubmed	21879258	Dickkopf-3 maintains the PANC-1 human pancreatic tumor cells in a dedifferentiated state.		0.002103	1	1	DKK3
Pubmed	22071168	Elevated levels of Dickkopf-related protein 3 in seminal plasma of prostate cancer patients.		0.002103	1	1	DKK3
Pubmed	19123136	Generation of a reporter-null allele of Ppap2b/Lpp3and its expression during embryogenesis.		0.002103	1	1	PPAP2B
Pubmed	18647407	Increased chemotactic migration and growth in heparanase-overexpressing human U251n glioma cells.		0.002103	1	1	HPSE
Pubmed	2821012	Kinetics of intracellular transport and sorting of lysosomal membrane and plasma membrane proteins.		0.002103	1	1	LAMP1
Pubmed	15001552	Tissue transglutaminase catalyzes the formation of alpha-synuclein crosslinks in Parkinson's disease.		0.002103	1	1	TGM2
Pubmed	19497050	Calnuc binds to LRP9 and affects its endosomal sorting.		0.002103	1	1	LRP10
Pubmed	17284253	Translocation of heparanase into nucleus results in cell differentiation.		0.002103	1	1	HPSE
Pubmed	12031645	Comparison of mechanisms of anemia in mice with sickle cell disease and beta-thalassemia: peripheral destruction, ineffective erythropoiesis, and phospholipid scramblase-mediated phosphatidylserine exposure.		0.002103	1	1	PLSCR1
Pubmed	21788950	Epstein-Barr virus microRNAs repress BCL6 expression in diffuse large B-cell lymphoma.		0.002103	1	1	BCL6
Pubmed	2803312	Human alpha-L-fucosidase: complete coding sequence from cDNA clones.		0.002103	1	1	FUCA1
Pubmed	19774492	A single-nucleotide polymorphism of the TNFAIP3 gene is associated with systemic lupus erythematosus in Chinese Han population.		0.002103	1	1	TNFAIP3
Pubmed	22442151	Transglutaminase-2 interaction with heparin: identification of a heparin binding site that regulates cell adhesion to fibronectin-transglutaminase-2 matrix.		0.002103	1	1	TGM2
Pubmed	23041630	MicroRNA-155 promotes atherosclerosis by repressing Bcl6 in macrophages.		0.002103	1	1	BCL6
Pubmed	10888600	Loss of DAL-1, a protein 4.1-related tumor suppressor, is an important early event in the pathogenesis of meningiomas.		0.002103	1	1	EPB41L3
Pubmed	11009421	Failure to regulate TNF-induced NF-kappaB and cell death responses in A20-deficient mice.		0.002103	1	1	TNFAIP3
Pubmed	15201665	Tissue transglutaminase: a mediator and predictor of chronic allograft nephropathy?		0.002103	1	1	TGM2
Pubmed	22826618	Zinc finger protein A20 protects rats against chronic liver allograft dysfunction.		0.002103	1	1	TNFAIP3
Pubmed	11678334	New steroid 5alpha-reductase type I (SRD5A1) homologous sequences on human chromosomes 6 and 8.		0.002103	1	1	SRD5A1
Pubmed	16382161	Oligo-astheno-teratozoospermia in mice lacking RA175/TSLC1/SynCAM/IGSF4A, a cell adhesion molecule in the immunoglobulin superfamily.		0.002103	1	1	CADM1
Pubmed	20127798	In vitro high-capacity assay to quantify the clonal heterogeneity in trilineage potential of mesenchymal stem cells reveals a complex hierarchy of lineage commitment.		0.002103	1	1	MCAM
Pubmed	17701893	Physical exercise-induced hypoglycemia caused by failed silencing of monocarboxylate transporter 1 in pancreatic beta cells.		0.002103	1	1	SLC16A1
Pubmed	18033687	The Dickkopf-homolog 3 is expressed in tumor endothelial cells and supports capillary formation.		0.002103	1	1	DKK3
Pubmed	18815270	The neurotrophin-inducible gene Vgf regulates hippocampal function and behavior through a brain-derived neurotrophic factor-dependent mechanism.		0.002103	1	1	VGF
Pubmed	12651621	Transglutaminase type II plays a protective role in hepatic injury.		0.002103	1	1	TGM2
Pubmed	16702974	MPZL1/PZR, a novel candidate predisposing schizophrenia in Han Chinese.		0.002103	1	1	MPZL1
Pubmed	9308894	Recombinant human and mouse purple acid phosphatases: expression and characterization.		0.002103	1	1	ACP5
Pubmed	17549386	Heat shock proteins play a crucial role in tumor-specific apoptosis by REIC/Dkk-3.		0.002103	1	1	DKK3
Pubmed	12354385	Memory B cells without somatic hypermutation are generated from Bcl6-deficient B cells.		0.002103	1	1	BCL6
Pubmed	21095067	Is CD146 pivotal in neoplasm invasion and blastocyst embedding?		0.002103	1	1	MCAM
Pubmed	22421314	Increased expression of the spliced DDR1c isoform in brain tissues from schizophrenia patients.		0.002103	1	1	DDR1
Pubmed	3057505	Analysis of RAS oncogene mutations in human lymphoid malignancies.		0.002103	1	1	NRAS
Pubmed	19406940	Computational and functional analysis of growth hormone (GH)-regulated genes identifies the transcriptional repressor B-cell lymphoma 6 (Bc16) as a participant in GH-regulated transcription.		0.002103	1	1	BCL6
Pubmed	7878045	The murine N-ras gene is not essential for growth and development.		0.002103	1	1	NRAS
Pubmed	17890364	Genetic background modifies inner ear and eye phenotypes of jag1 heterozygous mice.		0.002103	1	1	JAG1
Pubmed	17259397	Tag polymorphisms at the A20 (TNFAIP3) locus are associated with lower gene expression and increased risk of coronary artery disease in type 2 diabetes.		0.002103	1	1	TNFAIP3
Pubmed	22610942	MCAM is a novel metastasis marker and regulates spreading, apoptosis and invasion of ovarian cancer cells.		0.002103	1	1	MCAM
Pubmed	17239862	The effect of pleiotrophin signaling on adipogenesis.		0.002103	1	1	PTN
Pubmed	12845688	Tartrate-resistant acid phosphatase isoform 5b: a novel serum marker for monitoring bone disease in multiple myeloma.		0.002103	1	1	ACP5
Pubmed	12837765	Processing of macromolecular heparin by heparanase.		0.002103	1	1	HPSE
Pubmed	12213822	Structural recognition by recombinant human heparanase that plays critical roles in tumor metastasis. Hierarchical sulfate groups with different effects and the essential target disulfated trisaccharide sequence.		0.002103	1	1	HPSE
Pubmed	21726201	Aminoaciduria, but normal thyroid hormone levels and signalling, in mice lacking the amino acid and thyroid hormone transporter Slc7a8.		0.002103	1	1	SLC7A8
Pubmed	17524042	Heparanase expression in gallbladder carcinoma and its correlation to prognosis.		0.002103	1	1	HPSE
Pubmed	15824729	Bik/NBK accumulation correlates with apoptosis-induction by bortezomib (PS-341, Velcade) and other proteasome inhibitors.		0.002103	1	1	BIK
Pubmed	20013808	Antitumorigenic effects of a mutant of the heparin affin regulatory peptide on the U87 MG glioblastoma cell line.		0.002103	1	1	PTN
Pubmed	18500267	BCL6 gene amplification/3q27 gain is associated with unique clinicopathological characteristics among follicular lymphoma without BCL2 gene translocation.		0.002103	1	1	BCL6
Pubmed	21081165	Monocarboxylate transporter 1 is deficient on microvessels in the human epileptogenic hippocampus.		0.002103	1	1	SLC16A1
Pubmed	22220476	Tissue transglutaminase and its role in human cancer progression.		0.002103	1	1	TGM2
Pubmed	8721983	5 alpha-reduced androgens play a key role in murine parturition.		0.002103	1	1	SRD5A1
Pubmed	19562471	Tissue transglutaminase can be involved in airway inflammation of toluene diisocyanate-induced occupational asthma.		0.002103	1	1	TGM2
Pubmed	15950921	Human tartrate-resistant acid phosphatase becomes an effective ATPase upon proteolytic activation.		0.002103	1	1	ACP5
Pubmed	9113991	Identification of ERF-1 as a member of the AP2 transcription factor family.		0.002103	1	1	TFAP2C
Pubmed	10330342	The spectrum of mutations in TBX3: Genotype/Phenotype relationship in ulnar-mammary syndrome.		0.002103	1	1	TBX3
Pubmed	19258704	Th2 cell hyporesponsiveness during chronic murine schistosomiasis is cell intrinsic and linked to GRAIL expression.		0.002103	1	1	RNF128
Pubmed	15004407	Steroid 5alpha reductase mRNA type 1 is differentially regulated by androgens and glucocorticoids in the rat liver.		0.002103	1	1	SRD5A1
Pubmed	11139247	Fifteen novel mutations in the JAGGED1 gene of patients with Alagille syndrome.		0.002103	1	1	JAG1
Pubmed	9620288	Genetic analysis of male pattern baldness and the 5alpha-reductase genes.		0.002103	1	1	SRD5A1
Pubmed	21145003	SynCAM 1 adhesion dynamically regulates synapse number and impacts plasticity and learning.		0.002103	1	1	CADM1
Pubmed	20450890	Impairment of social and emotional behaviors in Cadm1-knockout mice.		0.002103	1	1	CADM1
Pubmed	16418217	The major vault protein is responsive to and interferes with interferon-gamma-mediated STAT1 signals.		0.002103	1	1	MVP
Pubmed	19013523	Modulation of tissue transglutaminase in tubular epithelial cells alters extracellular matrix levels: a potential mechanism of tissue scarring.		0.002103	1	1	TGM2
Pubmed	18405667	Extracellular transglutaminase 2 activates beta-catenin signaling in calcifying vascular smooth muscle cells.		0.002103	1	1	TGM2
Pubmed	18520052	Silencing of mouse hepatic lanosterol 14-alpha demethylase down-regulated plasma low-density lipoprotein cholesterol levels by short-term treatment of siRNA.		0.002103	1	1	CYP51A1
Pubmed	18222122	Involvement of heparanase in migration of microglial cells.		0.002103	1	1	HPSE
Pubmed	20669229	Sustained NF-kappaB activity in chronic lymphocytic leukemia is independent of genetic and epigenetic alterations in the TNFAIP3 (A20) locus.		0.002103	1	1	TNFAIP3
Pubmed	21124911	The preferred substrates for transglutaminase 2 in a complex wheat gluten digest are Peptide fragments harboring celiac disease T-cell epitopes.		0.002103	1	1	TGM2
Pubmed	20616171	Genetic variation of DKK3 may modify renal disease severity in ADPKD.		0.002103	1	1	DKK3
Pubmed	21595878	Effect of human activated NRAS on replication of delNS1 H5N1 influenza virus in MDCK cells.		0.002103	1	1	NRAS
Pubmed	9763543	The sialomucin CD164 (MGC-24v) is an adhesive glycoprotein expressed by human hematopoietic progenitors and bone marrow stromal cells that serves as a potent negative regulator of hematopoiesis.		0.002103	1	1	CD164
Pubmed	6089339	Isolation, characterization, and chromosome assignment of mouse N-ras gene from carcinogen-induced thymic lymphoma.		0.002103	1	1	NRAS
Pubmed	11839824	Cellular N-Ras promotes cell survival by downregulation of Jun N-terminal protein kinase and p38.		0.002103	1	1	NRAS
Pubmed	20676023	Transglutaminase 2 inhibits apoptosis induced by calcium- overload through down-regulation of Bax.		0.002103	1	1	TGM2
Pubmed	18621046	Cellular repressor of E1A-stimulated genes is a bona fide lysosomal protein which undergoes proteolytic maturation during its biosynthesis.		0.002103	1	1	CREG1
Pubmed	21723156	The ubiquitin-editing protein A20 prevents dendritic cell activation, recognition of apoptotic cells, and systemic autoimmunity.		0.002103	1	1	TNFAIP3
Pubmed	17615361	Host resistance to lung infection mediated by major vault protein in epithelial cells.		0.002103	1	1	MVP
Pubmed	16763214	Tissue-transglutaminase contributes to neutrophil granulocyte differentiation and functions.		0.002103	1	1	TGM2
Pubmed	18267070	Downregulation of diacylglycerol kinase delta contributes to hyperglycemia-induced insulin resistance.		0.002103	1	1	DGKD
Pubmed	20416078	Serum tartrate-resistant acid phosphatase 5b activity as a prognostic marker of survival in breast cancer with bone metastasis.		0.002103	1	1	ACP5
Pubmed	9070656	Identification of a novel gene product, RIG, that is down-regulated in human glioblastoma.		0.002103	1	1	DKK3
Pubmed	15902504	Nuclear localization of the major vault protein in U373 cells.		0.002103	1	1	MVP
Pubmed	2582422	Restricted homology between human alpha 1 type IV and other procollagen chains.		0.002103	1	1	COL4A1
Pubmed	17067552	Dominant negative pleiotrophin induces tetraploidy and aneuploidy in U87MG human glioblastoma cells.		0.002103	1	1	PTN
Pubmed	22220477	Transglutaminase 2 dysfunctions in the development of autoimmune disorders: celiac disease and TG2-/- mouse.		0.002103	1	1	TGM2
Pubmed	17360630	Transcriptional signature with differential expression of BCL6 target genes accurately identifies BCL6-dependent diffuse large B cell lymphomas.		0.002103	1	1	BCL6
Pubmed	15746535	Tissue transglutaminase and celiac disease.		0.002103	1	1	TGM2
Pubmed	21847367	Type III TGF-ﬂ receptor enhances colon cancer cell migration and anchorage-independent growth.		0.002103	1	1	TGFBR3
Pubmed	21163920	Hematopoiesis and leukemogenesis in mice expressing oncogenic NrasG12D from the endogenous locus.		0.002103	1	1	NRAS
Pubmed	16936197	Nuclear factor-kappaB regulates beta-cell death: a critical role for A20 in beta-cell protection.		0.002103	1	1	TNFAIP3
Pubmed	16924678	The Drosophila ortholog of the endolysosomal membrane protein, endolyn, regulates cell proliferation.		0.002103	1	1	CD164
Pubmed	12393454	Protein kinase C mediates mutant N-Ras-induced developmental abnormalities in normal human erythroid cells.		0.002103	1	1	NRAS
Pubmed	21358716	Prevalence and clinical implications of NRAS mutations in childhood AML: a report from the Children's Oncology Group.		0.002103	1	1	NRAS
Pubmed	12496248	The C-terminal PDZ-ligand of JAGGED1 is essential for cellular transformation.		0.002103	1	1	JAG1
Pubmed	21757656	JAGGED1 signaling regulates hemangioma stem cell-to-pericyte/vascular smooth muscle cell differentiation.		0.002103	1	1	JAG1
Pubmed	21683962	Up-regulation of major vault protein in the frontal cortex of patients with intractable frontal lobe epilepsy.		0.002103	1	1	MVP
Pubmed	19387456	Meta-analysis and imputation identifies a 109 kb risk haplotype spanning TNFAIP3 associated with lupus nephritis and hematologic manifestations.		0.002103	1	1	TNFAIP3
Pubmed	19954345	Oncogenic NRAS cooperates with p53 loss to generate melanoma in zebrafish.		0.002103	1	1	NRAS
Pubmed	9485382	Identity of a conserved motif in phospholipid scramblase that is required for Ca2+-accelerated transbilayer movement of membrane phospholipids.		0.002103	1	1	PLSCR1
Pubmed	12960346	Identification of tissue transglutaminase as a novel molecule involved in human CD8+ T cell transendothelial migration.		0.002103	1	1	TGM2
Pubmed	16489068	Comparison of the expression and prognostic significance of differentiation markers between diffuse large B-cell lymphoma of central nervous system origin and peripheral nodal origin.		0.002103	1	1	BCL6
Pubmed	14747475	Molecular characterization of covalent complexes between tissue transglutaminase and gliadin peptides.		0.002103	1	1	TGM2
Pubmed	14654791	Protein expression of B-cell lymphoma gene 6 (BCL-6) in invasive breast cancer is associated with cyclin D1 and hypoxia-inducible factor-1alpha (HIF-1alpha).		0.002103	1	1	BCL6
Pubmed	22910798	BAC-Dkk3-EGFP transgenic mouse: an in vivo analytical tool for Dkk3 expression.		0.002103	1	1	DKK3
Pubmed	17786470	Expression and distribution of MUC18 in human uveal melanoma.		0.002103	1	1	MCAM
Pubmed	22220471	Structure and regulation of type 2 transglutaminase in relation to its physiological functions and pathological roles.		0.002103	1	1	TGM2
Pubmed	7789998	Localization of an epithelial-specific receptor kinase (EDDR1) to chromosome 6q16.		0.002103	1	1	DDR1
Pubmed	20636790	Monocarboxylate transporter 1 is up-regulated in basal-like breast carcinoma.		0.002103	1	1	SLC16A1
Pubmed	12205028	Role of transglutaminase 2 in glucose tolerance: knockout mice studies and a putative mutation in a MODY patient.		0.002103	1	1	TGM2
Pubmed	12075424	Cloning of Human Myelin Protein Zero-like Genes by Bioinformatics Strategy.		0.002103	1	1	MPZL1
Pubmed	12794157	Genetic engineering of a suboptimal islet graft with A20 preserves beta cell mass and function.		0.002103	1	1	TNFAIP3
Pubmed	12189593	Lathosterolosis, a novel multiple-malformation/mental retardation syndrome due to deficiency of 3beta-hydroxysteroid-delta5-desaturase.		0.002103	1	1	SC5DL
Pubmed	1964414	Segregation of the signal sequence receptor protein in the rough endoplasmic reticulum membrane.		0.002103	1	1	SSR1
Pubmed	8673729	Elevation of acid glycosidase activities in thyroid and gastric tumors.		0.002103	1	1	FUCA1
Pubmed	15184878	Re-expression of TSLC1 in a non-small-cell lung cancer cell line induces apoptosis and inhibits tumor growth.		0.002103	1	1	CADM1
Pubmed	22326684	The function of tissue transglutaminase in celiac disease.		0.002103	1	1	TGM2
Pubmed	9299545	Bone mass loss due to estrogen deficiency is compensated in transgenic mice overexpressing human osteoblast stimulating factor-1.		0.002103	1	1	PTN
Pubmed	22924496	Associations between TNFAIP3 gene polymorphisms and systemic lupus erythematosus: a meta-analysis.		0.002103	1	1	TNFAIP3
Pubmed	19007791	Mapping of DDR1 distribution and oligomerization on the cell surface by FRET microscopy.		0.002103	1	1	DDR1
Pubmed	19842711	Betaglycan has two independent domains required for high affinity TGF-beta binding: proteolytic cleavage separates the domains and inactivates the neutralizing activity of the soluble receptor.		0.002103	1	1	TGFBR3
Pubmed	11867708	Structural basis for the guanine nucleotide-binding activity of tissue transglutaminase and its regulation of transamidation activity.		0.002103	1	1	TGM2
Pubmed	21680900	Role of Jagged1 in arterial lesions after vascular injury.		0.002103	1	1	JAG1
Pubmed	22427202	CD47 functions as a molecular switch for erythrocyte phagocytosis.		0.002103	1	1	CD47
Pubmed	11920179	FISH analysis with a YAC probe improves detection of LAZ3/BCL6 rearrangement in non-Hodgkin's lymphoma.		0.002103	1	1	BCL6
Pubmed	18832672	Cutting edge: CD47 controls the in vivo proliferation and homeostasis of peripheral CD4+ CD25+ Foxp3+ regulatory T cells that express CD103.		0.002103	1	1	CD47
Pubmed	17507991	High-level JAG1 mRNA and protein predict poor outcome in breast cancer.		0.002103	1	1	JAG1
Pubmed	16773698	Purification and characterization of alpha-L-fucosidase from human primary hepatocarcinoma tissue.		0.002103	1	1	FUCA1
Pubmed	15471956	Overexpression of a cell adhesion molecule, TSLC1, as a possible molecular marker for acute-type adult T-cell leukemia.		0.002103	1	1	CADM1
Pubmed	21157337	Clinical spectrum of type IV collagen (COL4A1) mutations: a novel genetic multisystem disease.		0.002103	1	1	COL4A1
Pubmed	16772602	High BCL6 expression predicts better prognosis, independent of BCL6 translocation status, translocation partner, or BCL6-deregulating mutations, in gastric lymphoma.		0.002103	1	1	BCL6
Pubmed	21705796	Mouse knockout of the cholesterogenic cytochrome P450 lanosterol 14{alpha}-Demethylase (CYP51) resembles Antley-Bixler syndrome.		0.002103	1	1	CYP51A1
Pubmed	22070457	CD47-deficient mice have decreased production of intestinal IgA following oral immunization but a maintained capacity to induce oral tolerance.		0.002103	1	1	CD47
Pubmed	15024721	Pathogenetic role of BCL6 translocation in B-cell non-Hodgkin's lymphoma.		0.002103	1	1	BCL6
Pubmed	18288634	Blockade of adhesion molecule CD146 causes pregnancy failure in mice.		0.002103	1	1	MCAM
Pubmed	15035622	Phospholipid scramblase 1 is imported into the nucleus by a receptor-mediated pathway and interacts with DNA.		0.002103	1	1	PLSCR1
Pubmed	16611999	Loss of TSLC1 causes male infertility due to a defect at the spermatid stage of spermatogenesis.		0.002103	1	1	CADM1
Pubmed	2012122	Fucosidosis revisited: a review of 77 patients.		0.002103	1	1	FUCA1
Pubmed	2842328	Characterization of the promoter for the alpha 1 (IV) collagen gene. DNA sequences within the first intron enhance transcription.		0.002103	1	1	COL4A1
Pubmed	22235652	[The structure of cellular vaults, their role in the normal cell and in the multidrug resistance of cancer].		0.002103	1	1	MVP
Pubmed	9668050	Substrate specificity of heparanases from human hepatoma and platelets.		0.002103	1	1	HPSE
Pubmed	2338077	Type 5 acid phosphatase. Sequence, expression and chromosomal localization of a differentiation-associated protein of the human macrophage.		0.002103	1	1	ACP5
Pubmed	11983200	Serum tartrate-resistant acid phosphatase isoforms in rheumatoid arthritis.		0.002103	1	1	ACP5
Pubmed	11546745	Identification of pleiotrophin as a mesenchymal factor involved in ureteric bud branching morphogenesis.		0.002103	1	1	PTN
Pubmed	16508007	Generation and characterization of dickkopf3 mutant mice.		0.002103	1	1	DKK3
Pubmed	10825574	Regulation of the dual function tissue transglutaminase/Galpha(h) during murine neuromuscular development: gene and enzyme isoform expression.		0.002103	1	1	TGM2
Pubmed	14580199	Ligand binding-induced conformational changes in riboflavin kinase: structural basis for the ordered mechanism.		0.002103	1	1	RFK
Pubmed	19218121	[Expression of TBX3 mRNA and its role in the pathogenesis and metastasis of breast cancer].		0.002103	1	1	TBX3
Pubmed	17890909	Transglutaminases: the missing link in nephrogenic systemic fibrosis.		0.002103	1	1	TGM2
Pubmed	22522439	COL4A1 mutations in patients with sporadic late-onset intracerebral hemorrhage.		0.002103	1	1	COL4A1
Pubmed	19577542	Mechanosensitive promoter region in the human HB-GAM gene.		0.002103	1	1	PTN
Pubmed	9236196	Disruption of the Bcl6 gene results in an impaired germinal center formation.		0.002103	1	1	BCL6
Pubmed	12904690	Heparanase expression and angiogenesis in endometrial cancer.		0.002103	1	1	HPSE
Pubmed	2523388	Partial primary structure of the 48- and 90-kilodalton core proteins of cell surface-associated heparan sulfate proteoglycans of lung fibroblasts. Prediction of an integral membrane domain and evidence for multiple distinct core proteins at the cell surface of human lung fibroblasts.		0.002103	1	1	SDC2
Pubmed	17337707	The major vault protein is related to the toxic anion resistance protein (TelA) family.		0.002103	1	1	MVP
Pubmed	21094133	Transglutaminase 2 gene ablation protects against renal ischemic injury by blocking constant NF-øB activation.		0.002103	1	1	TGM2
Pubmed	16374828	Neonatal porencephaly and adult stroke related to mutations in collagen IV A1.		0.002103	1	1	COL4A1
Pubmed	19335069	Targeting major vault protein in senescence-associated apoptosis resistance.		0.002103	1	1	MVP
Pubmed	19641225	Syndecan-2 regulates the migratory potential of melanoma cells.		0.002103	1	1	SDC2
Pubmed	20007507	A novel human heparanase splice variant, T5, endowed with protumorigenic characteristics.		0.002103	1	1	HPSE
Pubmed	21700912	Transglutaminase 2 and its role in pulmonary fibrosis.		0.002103	1	1	TGM2
Pubmed	15609396	Point mutation of 5' noncoding region of BCL-6 gene in primary gastric lymphomas.		0.002103	1	1	BCL6
Pubmed	19262089	The use of 3-D culture in peptide hydrogel for analysis of discoidin domain receptor 1-collagen interaction.		0.002103	1	1	DDR1
Pubmed	19200179	Inhibition of CD146 gene expression via RNA interference reduces in vitro perineural invasion on ACC-M cell.		0.002103	1	1	MCAM
Pubmed	19955852	Transglutaminase 2 is involved in autophagosome maturation.		0.002103	1	1	TGM2
Pubmed	11606478	Discoidin domain receptor 1 isoform-a (DDR1alpha) promotes migration of leukocytes in three-dimensional collagen lattices.		0.002103	1	1	DDR1
Pubmed	2642067	Characterization of EcoRI mutation in fucosidosis patients: a stop codon in the open reading frame.		0.002103	1	1	FUCA1
Pubmed	20709797	Epigenetic silencing of a proapoptotic cell adhesion molecule, the immunoglobulin superfamily member IGSF4, by promoter CpG methylation protects Hodgkin lymphoma cells from apoptosis.		0.002103	1	1	CADM1
Pubmed	19194877	COL4A1 mutation in two preterm siblings with antenatal onset of parenchymal hemorrhage.		0.002103	1	1	COL4A1
Pubmed	16146723	Tissue transglutaminase: from biological glue to cell survival cues.		0.002103	1	1	TGM2
Pubmed	16939395	TRACP Influences Th1 pathways by affecting dendritic cell function.		0.002103	1	1	ACP5
Pubmed	16837733	Tslc1 (nectin-like molecule-2) is essential for spermatozoa motility and male fertility.		0.002103	1	1	CADM1
Pubmed	21907925	BikDD eliminates breast cancer initiating cells and synergizes with lapatinib for breast cancer treatment.		0.002103	1	1	BIK
Pubmed	20702496	Aqueous extracts of Fructus Ligustri Lucidi enhance the sensitivity of human colorectal carcinoma DLD-1 cells to doxorubicin-induced apoptosis via Tbx3 suppression.		0.002103	1	1	TBX3
Pubmed	12389616	Non-immunoglobulin/BCL6 gene fusion in diffuse large B-cell lymphoma: prognostic implications.		0.002103	1	1	BCL6
Pubmed	14597988	Soluble CD146, a novel endothelial marker, is increased in physiopathological settings linked to endothelial junctional alteration.		0.002103	1	1	MCAM
Pubmed	12606335	Expression and functional characterization of the adhesion molecule spermatogenic immunoglobulin superfamily in the mouse testis.		0.002103	1	1	CADM1
Pubmed	15289316	TBX3 and its isoform TBX3+2a are functionally distinctive in inhibition of senescence and are overexpressed in a subset of breast cancer cell lines.		0.002103	1	1	TBX3
Pubmed	19749739	Heparanase expression by Barrett's epithelium and during esophageal carcinoma progression.		0.002103	1	1	HPSE
Pubmed	21364653	Autism spectrum disorder is related to endoplasmic reticulum stress induced by mutations in the synaptic cell adhesion molecule, CADM1.		0.002103	1	1	CADM1
Pubmed	17002559	Advanced molecular profiling in vivo detects novel function of dickkopf-3 in the regulation of bone formation.		0.002103	1	1	DKK3
Pubmed	22331282	Heparanase enzyme in chronic inflammatory bowel disease and colon cancer.		0.002103	1	1	HPSE
Pubmed	20448216	CD146 short isoform increases the proangiogenic potential of endothelial progenitor cells in vitro and in vivo.		0.002103	1	1	MCAM
Pubmed	10600521	Glycosaminoglycans promote HARP/PTN dimerization.		0.002103	1	1	PTN
Pubmed	15789355	Extracellular lysosome-associated membrane protein-1 (LAMP-1) mediates autoimmune disease progression in the NOD model of type 1 diabetes.		0.002103	1	1	LAMP1
Pubmed	9462510	The human homolog of rat Jagged1 expressed by marrow stroma inhibits differentiation of 32D cells through interaction with Notch1.		0.002103	1	1	JAG1
Pubmed	20731658	Appearance of tissue transglutaminase in astrocytes in multiple sclerosis lesions: a role in cell adhesion and migration?		0.002103	1	1	TGM2
Pubmed	20844148	Pathogenic lysosomal depletion in Parkinson's disease.		0.002103	1	1	LAMP1
Pubmed	12165502	The Th1-specific costimulatory molecule, m150, is a posttranslational isoform of lysosome-associated membrane protein-1.		0.002103	1	1	LAMP1
Pubmed	8274736	Molecular cloning of the breakpoint for 3q27 translocation in B-cell lymphomas and leukemias.		0.002103	1	1	BCL6
Pubmed	20166936	Role of COL4A1 in basement-membrane integrity and cerebral small-vessel disease. The COL4A1 stroke syndrome.		0.002103	1	1	COL4A1
Pubmed	21829018	TGFBR3 polymorphisms and its haplotypes associated with chronic hepatitis B virus infection and age of hepatocellular carcinoma occurrence.		0.002103	1	1	TGFBR3
Pubmed	22887872	Astrocytes negatively regulate neurogenesis through the Jagged1-mediated Notch pathway.		0.002103	1	1	JAG1
Pubmed	10806359	Comparison of mRNA and protein levels of four members of the protein 4.1 family: the type II brain 4.1/4.1B/KIAA0987 is the most predominant member of the protein 4.1 family in rat brain.		0.002103	1	1	EPB41L3
Pubmed	19427019	miR-124 is frequently down-regulated in medulloblastoma and is a negative regulator of SLC16A1.		0.002103	1	1	SLC16A1
Pubmed	18497546	Association of CD47 with natural killer cell-mediated cytotoxicity of head-and-neck squamous cell carcinoma lines.		0.002103	1	1	CD47
Pubmed	16710742	Expression of lysosome-associated membrane protein 1 (Lamp-1) and galectins in human keratinocytes is regulated by differentiation.		0.002103	1	1	LAMP1
Pubmed	12242005	Identification of the Tslc1 gene, a mouse orthologue of the human tumor suppressor TSLC1 gene.		0.002103	1	1	CADM1
Pubmed	8401503	Six additional mutations in fucosidosis: three nonsense mutations and three frameshift mutations.		0.002103	1	1	FUCA1
Pubmed	9047392	Small deletions occur in highly conserved regions of the LAZ3/BCL6 major translocation cluster in one case of non-Hodgkin's lymphoma without 3q27 translocation.		0.002103	1	1	BCL6
Pubmed	22975388	Melanoma cell adhesion molecule identifies encephalitogenic T lymphocytes and promotes their recruitment to the central nervous system.		0.002103	1	1	MCAM
Pubmed	22079249	Integrin-associated protein (CD47) is a putative mediator for soluble fibrinogen interaction with human red blood cells membrane.		0.002103	1	1	CD47
Pubmed	8797093	Sterol 14-demethylase P450 (P45014DM*) is one of the most ancient and conserved P450 species.		0.002103	1	1	CYP51A1
Pubmed	2610679	Purification and N-terminal sequence of two tartrate-resistant acid phosphatases type-5 from the hairy cell leukemia spleen.		0.002103	1	1	ACP5
Pubmed	8845856	P450 superfamily: update on new sequences, gene mapping, accession numbers and nomenclature.		0.002103	1	1	CYP51A1
Pubmed	12244550	Facial features in Alagille syndrome: specific or cholestasis facies?		0.002103	1	1	JAG1
Pubmed	12469325	The proto-oncogene BCL-6 in normal and malignant B cell development.		0.002103	1	1	BCL6
Pubmed	18052077	GTP-binding-defective forms of tissue transglutaminase trigger cell death.		0.002103	1	1	TGM2
Pubmed	21818567	TG2, a novel extracellular protein with multiple functions.		0.002103	1	1	TGM2
Pubmed	16455075	Plastic downregulation of the transcriptional repressor BCL6 during maturation of human dendritic cells.		0.002103	1	1	BCL6
Pubmed	22682139	Heparanase procoagulant activity.		0.002103	1	1	HPSE
Pubmed	2174525	Tumorigenesis and male sterility in transgenic mice expressing a MMTV/N-ras oncogene.		0.002103	1	1	NRAS
Pubmed	15052658	Identification of cDNA clones that encode hLAMP-1, a component of the particulate matrix associated with cardiac mesenchyme formation.		0.002103	1	1	LAMP1
Pubmed	21098263	Estrogen expands breast cancer stem-like cells through paracrine FGF/Tbx3 signaling.		0.002103	1	1	TBX3
Pubmed	22428047	Targeting the lactate transporter MCT1 in endothelial cells inhibits lactate-induced HIF-1 activation and tumor angiogenesis.		0.002103	1	1	SLC16A1
Pubmed	20149798	Structural basis of human CYP51 inhibition by antifungal azoles.		0.002103	1	1	CYP51A1
Pubmed	12518453	[A role for Bcl6 in immune memory development].		0.002103	1	1	BCL6
Pubmed	2909539	Molecular cloning of the type 5, iron-containing, tartrate-resistant acid phosphatase from human placenta.		0.002103	1	1	ACP5
Pubmed	17093065	Discoidin domain receptor 1 null mice are protected against hypertension-induced renal disease.		0.002103	1	1	DDR1
Pubmed	11095974	Transcriptional factor AP-2gamma increases human cystatin A gene transcription of keratinocytes.		0.002103	1	1	TFAP2C
Pubmed	20822710	Functional evaluation of TNFAIP3 (A20) in rheumatoid arthritis.		0.002103	1	1	TNFAIP3
Pubmed	11940320	[The relationship between expression of lung resistance-related protein gene or multidrug resistance-associated protein gene and prognosis in newly diagnosed acute leukemia].		0.002103	1	1	MVP
Pubmed	22370719	A germinal center-independent pathway generates unswitched memory B cells early in the primary response.		0.002103	1	1	BCL6
Pubmed	19636345	PDLIM5 is not a neuronal CaV2.2 adaptor protein.		0.002103	1	1	PDLIM5
Pubmed	19465899	t(14;18)-negative follicular lymphomas are associated with a high frequency of BCL6 rearrangement at the alternative breakpoint region.		0.002103	1	1	BCL6
Pubmed	16751809	Regulation of prostate cell growth and morphogenesis by Dickkopf-3.		0.002103	1	1	DKK3
Pubmed	19655169	The mechanism of transglutaminase 2 inhibition with glucosamine: implications of a possible anti-inflammatory effect through transglutaminase inhibition.		0.002103	1	1	TGM2
Pubmed	20627041	[Expression of Dickkopf-3 in esophageal squamous cell carcinoma].		0.002103	1	1	DKK3
Pubmed	17961127	Structure of the A20 OTU domain and mechanistic insights into deubiquitination.		0.002103	1	1	TNFAIP3
Pubmed	17112468	Dose-dependent inhibitory effect of CD47 in macrophage uptake of IgG-opsonized murine erythrocytes.		0.002103	1	1	CD47
Pubmed	14752105	Cell type-specific activation of intracellular transglutaminase 2 by oxidative stress or ultraviolet irradiation: implications of transglutaminase 2 in age-related cataractogenesis.		0.002103	1	1	TGM2
Pubmed	20619346	Tumorigenic and adhesive properties of heparanase.		0.002103	1	1	HPSE
Pubmed	2584229	Structure of human lysosomal membrane glycoprotein 1. Assignment of disulfide bonds and visualization of its domain arrangement.		0.002103	1	1	LAMP1
Pubmed	4074382	Molecular defect in processing alpha-fucosidase in fucosidosis.		0.002103	1	1	FUCA1
Pubmed	2948951	Heparan sulfate proteoglycans of human lung fibroblasts. Structural heterogeneity of the core proteins of the hydrophobic cell-associated forms.		0.002103	1	1	SDC2
Pubmed	22133010	Microvessel density and heparanase over-expression in clear cell renal cell cancer: correlations and prognostic significances.		0.002103	1	1	HPSE
Pubmed	15849356	Identification of a novel recognition sequence for fibronectin within the NH2-terminal beta-sandwich domain of tissue transglutaminase.		0.002103	1	1	TGM2
Pubmed	19307668	The BCL6 transcriptional program features repression of multiple oncogenes in primary B cells and is deregulated in DLBCL.		0.002103	1	1	BCL6
Pubmed	3379044	Isolation and sequencing of a cDNA clone encoding lysosomal membrane glycoprotein mouse LAMP-1. Sequence similarity to proteins bearing onco-differentiation antigens.		0.002103	1	1	LAMP1
Pubmed	19033663	Targeting lactate-fueled respiration selectively kills hypoxic tumor cells in mice.		0.002103	1	1	SLC16A1
Pubmed	15611084	Phospholipid scramblase 1 contains a nonclassical nuclear localization signal with unique binding site in importin alpha.		0.002103	1	1	PLSCR1
Pubmed	8976377	Molecular cloning and mapping of a human cDNA (SC5DL) encoding a protein homologous to fungal sterol-C5-desaturase.		0.002103	1	1	SC5DL
Pubmed	20025930	Age-dependent increase in lysosome-associated membrane protein 1 and early-onset behavioral deficits in APPSL transgenic mouse model of Alzheimer's disease.		0.002103	1	1	LAMP1
Pubmed	22005029	Hyperpigmentation in human solar lentigo is promoted by heparanase-induced loss of heparan sulfate chains at the dermal-epidermal junction.		0.002103	1	1	HPSE
Pubmed	7911253	Gh: a GTP-binding protein with transglutaminase activity and receptor signaling function.		0.002103	1	1	TGM2
Pubmed	16647886	Parathyroid hormone stimulates expression of the Notch ligand Jagged1 in osteoblastic cells.		0.002103	1	1	JAG1
Pubmed	17886247	TNFAIP3 is the target gene of chromosome band 6q23.3-q24.1 loss in ocular adnexal marginal zone B cell lymphoma.		0.002103	1	1	TNFAIP3
Pubmed	12244551	Supernumerary digital flexion creases: an additional clinical manifestation of Alagille syndrome.		0.002103	1	1	JAG1
Pubmed	17661408	Increasing the mutation rate for Jagged1 mutations in patients with Alagille syndrome.		0.002103	1	1	JAG1
Pubmed	17517660	NRAS mutation causes a human autoimmune lymphoproliferative syndrome.		0.002103	1	1	NRAS
Pubmed	19937343	Tissue transglutaminase 2 as a biomarker of cervical intraepithelial neoplasia (CIN) and its relationship to p16INK4A and nuclear factor kappaB expression.		0.002103	1	1	TGM2
Pubmed	15541364	Arachidonic acid activates tissue transglutaminase and stress fiber formation via intracellular reactive oxygen species.		0.002103	1	1	TGM2
Pubmed	20385356	Anticancer therapy SMRT-ens up: targeting the BCL6-SMRT interaction in B cell lymphoma.		0.002103	1	1	BCL6
Pubmed	20620199	Genetic inactivation of Pleiotrophin triggers amphetamine-induced cell loss in the substantia nigra and enhances amphetamine neurotoxicity in the striatum.		0.002103	1	1	PTN
Pubmed	14633661	Complex effects of Ras proto-oncogenes in tumorigenesis.		0.002103	1	1	NRAS
Pubmed	12191569	The Bcl6 locus is not mutated in mouse B-cell lineage lymphomas.		0.002103	1	1	BCL6
Pubmed	15998302	Down-regulation of Dickkopf 3, a regulator of the Wnt signalling pathway, in elderly schizophrenic subjects.		0.002103	1	1	DKK3
Pubmed	10878358	CD164 monoclonal antibodies that block hemopoietic progenitor cell adhesion and proliferation interact with the first mucin domain of the CD164 receptor.		0.002103	1	1	CD164
Pubmed	15542543	Properties and expression of human tartrate-resistant acid phosphatase isoform 5a by monocyte-derived cells.		0.002103	1	1	ACP5
Pubmed	17924658	Kinetic characterization and identification of the acylation and glycosylation sites of recombinant human gamma-glutamyltranspeptidase.		0.002103	1	1	TGM2
Pubmed	20488756	Coeliac disease autoantibodies mediate significant inhibition of tissue transglutaminase.		0.002103	1	1	TGM2
Pubmed	21226238	Role of transglutaminase 2 in apoptosis induced by hydrogen peroxide in human chondrocytes.		0.002103	1	1	TGM2
Pubmed	20713885	TCR-induced activation of Ras proceeds at the plasma membrane and requires palmitoylation of N-Ras.		0.002103	1	1	NRAS
Pubmed	15700319	Transcription factor AP-2gamma, a novel marker of gonocytes and seminomatous germ cell tumors.		0.002103	1	1	TFAP2C
Pubmed	11820324	The expression of lactate transporters (MCT1 and MCT4) in heart and muscle.		0.002103	1	1	SLC16A1
Pubmed	20231195	Lack of association between the rs6920220 (G/A) polymorphism of the 6q23 region and biopsy-proven giant cell arteritis.		0.002103	1	1	TNFAIP3
Pubmed	12413943	Effects of targeted overexpression of pleiotrophin on postnatal bone development.		0.002103	1	1	PTN
Pubmed	16835268	Melanoma cell adhesion molecule is a novel marker for human fetal myogenic cells and affects myoblast fusion.		0.002103	1	1	MCAM
Pubmed	22685311	Leishmania donovani exploits host deubiquitinating enzyme A20, a negative regulator of TLR signaling, to subvert host immune response.		0.002103	1	1	TNFAIP3
Pubmed	9207788	Alagille syndrome is caused by mutations in human Jagged1, which encodes a ligand for Notch1.		0.002103	1	1	JAG1
Pubmed	18422030	Gender identity of children and young adults with 5alpha-reductase deficiency.		0.002103	1	1	SRD5A1
Pubmed	10344195	Delta7-sterol-C5-desaturase: molecular characterization and functional expression of wild-type and mutant alleles.		0.002103	1	1	SC5DL
Pubmed	20386084	Association between genetic variations of the transforming growth factor ﬂ receptor type III and asthma in a Korean population.		0.002103	1	1	TGFBR3
Pubmed	16815642	The BCL6 proto-oncogene: a leading role during germinal center development and lymphomagenesis.		0.002103	1	1	BCL6
Pubmed	22595989	Expression of TNFAIP3 in intestinal epithelial cells protects from DSS- but not TNBS-induced colitis.		0.002103	1	1	TNFAIP3
Pubmed	21947678	Polymorphism Thr160Thr in SRD5A1, involved in the progesterone metabolism, modifies postmenopausal breast cancer risk associated with menopausal hormone therapy.		0.002103	1	1	SRD5A1
Pubmed	22154512	Transcriptional profiling identifies upregulated genes following induction of epithelial-mesenchymal transition in squamous carcinoma cells.		0.002103	1	1	TBX3
Pubmed	22983396	Oncogenic NRAS signaling differentially regulates survival and proliferation in melanoma.		0.002103	1	1	NRAS
Pubmed	21450088	Up-regulation of METCAM/MUC18 promotes motility, invasion, and tumorigenesis of human breast cancer cells.		0.002103	1	1	MCAM
Pubmed	11714762	Cutting edge: A/WySnJ transitional B cells overexpress the chromosome 15 proapoptotic Blk gene and succumb to premature apoptosis.		0.002103	1	1	BIK
Pubmed	11123907	A novel low-density lipoprotein receptor-related protein mediating cellular uptake of apolipoprotein E-enriched beta-VLDL in vitro.		0.002103	1	1	LRP10
Pubmed	18561261	The TGM2 gene is associated with schizophrenia in a British population.		0.002103	1	1	TGM2
Pubmed	8780729	Cloning of a novel signal-transducing adaptor molecule containing an SH3 domain and ITAM.		0.002103	1	1	STAM
Pubmed	20301768	COL4A1-Related Disorders		0.002103	1	1	COL4A1
Pubmed	1872798	Tartrate-resistant acid phosphatase from human osteoclastomas is translated as a single polypeptide.		0.002103	1	1	ACP5
Pubmed	2701944	Structural organization of the gene for the alpha 1 chain of human type IV collagen.		0.002103	1	1	COL4A1
Pubmed	16007173	Protein 4.1B expression is induced in mammary epithelial cells during pregnancy and regulates their proliferation.		0.002103	1	1	EPB41L3
Pubmed	16373346	The binding of chondroitin sulfate to pleiotrophin/heparin-binding growth-associated molecule is regulated by chain length and oversulfated structures.		0.002103	1	1	PTN
Pubmed	18646256	Subcellular localization of human heparanase and its alternative splice variant in COS-7 cells.		0.002103	1	1	HPSE
Pubmed	21266195	LIM domains regulate protein kinase C activity: a novel molecular function.		0.002103	1	1	PDLIM5
Pubmed	22057045	Phosphotyrosine mediated protein interactions of the discoidin domain receptor 1.		0.002103	1	1	DDR1
Pubmed	19265135	Jagged1 suppresses collagen-induced arthritis by indirectly providing a negative signal in CD8+ T cells.		0.002103	1	1	JAG1
Pubmed	16670282	Deficit of CD47 results in a defect of marginal zone dendritic cells, blunted immune response to particulate antigen and impairment of skin dendritic cell migration.		0.002103	1	1	CD47
Pubmed	10702685	Assignment of the human melanoma cell adhesion molecule gene (MCAM) to chromosome 11 band q23.3 by radiation hybrid mapping.		0.002103	1	1	MCAM
Pubmed	2983333	Molecular cloning of a cDNA for human alpha-L-fucosidase.		0.002103	1	1	FUCA1
Pubmed	22220479	Transglutaminase-mediated remodeling of the human erythrocyte membrane skeleton: relevance for erythrocyte diseases with shortened cell lifespan.		0.002103	1	1	TGM2
Pubmed	2894306	Molecular biology of the alpha-L-fucosidase gene and fucosidosis.		0.002103	1	1	FUCA1
Pubmed	12200971	Cytokine regulation of syndecan-1 and -2 gene expression in human periodontal fibroblasts and osteoblasts.		0.002103	1	1	SDC2
Pubmed	19360900	Neurovascular effects of CD47 signaling: promotion of cell death, inflammation, and suppression of angiogenesis in brain endothelial cells in vitro.		0.002103	1	1	CD47
Pubmed	19833155	Pleiotrophin induces neurite outgrowth and up-regulates growth-associated protein (GAP)-43 mRNA through the ALK/GSK3beta/beta-catenin signaling in developing mouse neurons.		0.002103	1	1	PTN
Pubmed	20629094	Identification of primary gene targets of TFAP2C in hormone responsive breast carcinoma cells.		0.002103	1	1	TFAP2C
Pubmed	12093810	Gliadin T cell epitope selection by tissue transglutaminase in celiac disease. Role of enzyme specificity and pH influence on the transamidation versus deamidation process.		0.002103	1	1	TGM2
Pubmed	12115567	Suppression of growth and increased cellular attachment after expression of DAL-1 in MCF-7 breast cancer cells.		0.002103	1	1	EPB41L3
Pubmed	16709798	Translocation of active heparanase to cell surface regulates degradation of extracellular matrix heparan sulfate upon transmigration of mature monocyte-derived dendritic cells.		0.002103	1	1	HPSE
Pubmed	12773484	Heparanase mediates cell adhesion independent of its enzymatic activity.		0.002103	1	1	HPSE
Pubmed	16125304	Single nucleotide polymorphism in 5'-flanking region of BCL6 is not associated with increased risk of non-Hodgkin's lymphoma.		0.002103	1	1	BCL6
Pubmed	20430393	A20 inhibits post-angioplasty restenosis by blocking macrophage trafficking and decreasing adventitial neovascularization.		0.002103	1	1	TNFAIP3
Pubmed	15240705	Direct repression of prdm1 by Bcl-6 inhibits plasmacytic differentiation.		0.002103	1	1	BCL6
Pubmed	14692702	Expression and function of the receptor protein tyrosine phosphatase zeta and its ligand pleiotrophin in human astrocytomas.		0.002103	1	1	PTN
Pubmed	18779391	CD47 on experimentally senescent murine RBCs inhibits phagocytosis following Fcgamma receptor-mediated but not scavenger receptor-mediated recognition by macrophages.		0.002103	1	1	CD47
Pubmed	18704599	High expression of heparanase is significantly associated with dedifferentiation and lymph node metastasis in patients with pancreatic ductal adenocarcinomas and correlated to PDGFA and via HIF1a to HB-EGF and bFGF.		0.002103	1	1	HPSE
Pubmed	8567685	Neurite outgrowth in brain neurons induced by heparin-binding growth-associated molecule (HB-GAM) depends on the specific interaction of HB-GAM with heparan sulfate at the cell surface.		0.002103	1	1	PTN
Pubmed	20368431	SynCAM 1 participates in axo-dendritic contact assembly and shapes neuronal growth cones.		0.002103	1	1	CADM1
Pubmed	18461348	Intracellular trafficking of LRP9 is dependent on two acidic cluster/dileucine motifs.		0.002103	1	1	LRP10
Pubmed	10395325	Mammalian heparanase: gene cloning, expression and function in tumor progression and metastasis.		0.002103	1	1	HPSE
Pubmed	11297743	A small upstream open reading frame causes inhibition of human major vault protein expression from a ubiquitous mRNA splice variant.		0.002103	1	1	MVP
Pubmed	12055189	Syndecan-2 mediates adhesion and proliferation of colon carcinoma cells.		0.002103	1	1	SDC2
Pubmed	11847485	Physiological significance of the interleukin 1 receptor accessory protein.		0.002103	1	1	IL1RAP
Pubmed	11351242	Expression of heparanase, Mdm2, and erbB2 in ovarian cancer.		0.002103	1	1	HPSE
Pubmed	12230495	Regulation of Fas-mediated apoptosis by N-ras in melanoma.		0.002103	1	1	NRAS
Pubmed	19233173	CD47 gene knockout protects against transient focal cerebral ischemia in mice.		0.002103	1	1	CD47
Pubmed	9680353	CD164, a novel sialomucin on CD34(+) and erythroid subsets, is located on human chromosome 6q21.		0.002103	1	1	CD164
Pubmed	18394891	Regulation of cell adhesion and collective cell migration by hindsight and its human homolog RREB1.		0.002103	1	1	RREB1
Pubmed	19917672	Pleiotrophin (PTN) is expressed in vascularized human atherosclerotic plaques: IFN-{gamma}/JAK/STAT1 signaling is critical for the expression of PTN in macrophages.		0.002103	1	1	PTN
Pubmed	10564277	Sequential actions of phospholipase D and phosphatidic acid phosphohydrolase 2b generate diglyceride in mammalian cells.		0.002103	1	1	PPAP2B
Pubmed	14737119	Transcriptional repressor BCL-6 immortalizes germinal center-like B cells in the absence of p53 function.		0.002103	1	1	BCL6
Pubmed	18357711	[Expression of heparanase on the squamous cell carcinoma of head and neck and its clinical significance].		0.002103	1	1	HPSE
Pubmed	17625604	Distinctive patterns of BCL6 molecular alterations and their functional consequences in different subgroups of diffuse large B-cell lymphoma.		0.002103	1	1	BCL6
Pubmed	18456508	The PDLIM5 gene and lithium prophylaxis: an association and gene expression analysis in Sardinian patients with bipolar disorder.		0.002103	1	1	PDLIM5
Pubmed	20031579	COL4A1 is associated with arterial stiffness by genome-wide association scan.		0.002103	1	1	COL4A1
Pubmed	19854157	Tumor suppressor CADM1 is involved in epithelial cell structure.		0.002103	1	1	CADM1
Pubmed	8692924	BCL-6, a POZ/zinc-finger protein, is a sequence-specific transcriptional repressor.		0.002103	1	1	BCL6
Pubmed	21329006	Function and histopathology of a cell adhesion molecule TSLC1 in cancer.		0.002103	1	1	CADM1
Pubmed	11161813	An integrated physical map of 8q22-q24: use in positional cloning and deletion analysis of Langer-Giedion syndrome.		0.002103	1	1	SDC2
Pubmed	17403935	Repression of BCL-6 is required for the formation of human memory B cells in vitro.		0.002103	1	1	BCL6
Pubmed	15466172	JAGGED1 expression is associated with prostate cancer metastasis and recurrence.		0.002103	1	1	JAG1
Pubmed	10561600	Conformational stability of human erythrocyte transglutaminase. Patterns of thermal unfolding at acid and alkaline pH.		0.002103	1	1	TGM2
Pubmed	18940929	Acid phosphatase 5 is responsible for removing the mannose 6-phosphate recognition marker from lysosomal proteins.		0.002103	1	1	ACP5
Pubmed	20857926	Zinc binding drives sheet formation by the SAM domain of diacylglycerol kinase d.		0.002103	1	1	DGKD
Pubmed	21042718	Expression pattern of REIC/Dkk-3 in various cell types and the implications of the soluble form in prostatic acinar development.		0.002103	1	1	DKK3
Pubmed	18093317	Identification of two novel activities of the Wnt signaling regulator Dickkopf 3 and characterization of its expression in the mouse retina.		0.002103	1	1	DKK3
Pubmed	20471433	Localization of neuroendocrine regulatory peptide-1 and-2 in human tissues.		0.002103	1	1	VGF
Pubmed	10562613	Cardiac and skeletal muscle mitochondria have a monocarboxylate transporter MCT1.		0.002103	1	1	SLC16A1
Pubmed	11279295	Interleukin-1 receptor accessory protein is constitutively expressed in human endometrium throughout the menstrual cycle.		0.002103	1	1	IL1RAP
Pubmed	22990013	Engulfment of hematopoietic stem cells caused by down-regulation of CD47 is critical in the pathogenesis of hemophagocytic lymphohistiocytosis.		0.002103	1	1	CD47
Pubmed	22363633	Small RNAs targeting transcription start site induce heparanase silencing through interference with transcription initiation in human cancer cells.		0.002103	1	1	HPSE
Pubmed	8879378	Expression of the human major vault protein LRP in human lung cancer samples and normal lung tissues.		0.002103	1	1	MVP
Pubmed	22641236	CD47 expression regulated by the miR-133a tumor suppressor is a novel prognostic marker in esophageal squamous cell carcinoma.		0.002103	1	1	CD47
Pubmed	14769819	Transgenic expression of mammalian heparanase uncovers physiological functions of heparan sulfate in tissue morphogenesis, vascularization, and feeding behavior.		0.002103	1	1	HPSE
Pubmed	16217746	Heparanase promotes growth, angiogenesis and survival of primary breast tumors.		0.002103	1	1	HPSE
Pubmed	9311010	Expression of bcl-6 protein in normal skin and epidermal neoplasms.		0.002103	1	1	BCL6
Pubmed	9367691	RREB1, a ras responsive element binding protein, maps to human chromosome 6p25.		0.002103	1	1	RREB1
Pubmed	22560121	The role of transcription factor Tcfap2c/TFAP2C in trophectoderm development.		0.002103	1	1	TFAP2C
Pubmed	18296710	Enigma homolog 1 scaffolds protein kinase D1 to regulate the activity of the cardiac L-type voltage-gated calcium channel.		0.002103	1	1	PDLIM5
Pubmed	21971542	Tissue transglutaminase antibodies in celiac disease: focus on the pediatric population.		0.002103	1	1	TGM2
Pubmed	10359781	A dominant-negative pleiotrophin mutant introduced by homologous recombination leads to germ-cell apoptosis in male mice.		0.002103	1	1	PTN
Pubmed	12927802	Heterodimer formation is essential for heparanase enzymatic activity.		0.002103	1	1	HPSE
Pubmed	14555966	The promoter of the mouse tissue transglutaminase gene directs tissue-specific, retinoid-regulated and apoptosis-linked expression.		0.002103	1	1	TGM2
Pubmed	21336280	Association of a functional variant downstream of TNFAIP3 with systemic lupus erythematosus.		0.002103	1	1	TNFAIP3
Pubmed	14967027	Mechanism of activation of human heparanase investigated by protein engineering.		0.002103	1	1	HPSE
Pubmed	20951690	Lack of association between cellular repressor of E1A-stimulated genes (GREG) polymorphisms and coronary artery disease in the Han population of North China.		0.002103	1	1	CREG1
Pubmed	16878154	RPS6KA2, a putative tumour suppressor gene at 6q27 in sporadic epithelial ovarian cancer.		0.002103	1	1	RPS6KA2
Pubmed	15126626	Processing and activation of latent heparanase occurs in lysosomes.		0.002103	1	1	HPSE
Pubmed	22698685	Tissue transglutaminase overexpression does not modify the disease phenotype of the R6/2 mouse model of Huntington's disease.		0.002103	1	1	TGM2
Pubmed	9572851	Palmitoylation of phospholipid scramblase is required for normal function in promoting Ca2+-activated transbilayer movement of membrane phospholipids.		0.002103	1	1	PLSCR1
Pubmed	15744340	CD56dimCD16neg cells are responsible for natural cytotoxicity against tumor targets.		0.002103	1	1	LAMP1
Pubmed	21917407	Localization of brain 5a-reductase messenger RNA in mice selectively bred for high chronic alcohol withdrawal severity.		0.002103	1	1	SRD5A1
Pubmed	14577002	Mutations in the gene encoding KIAA1199 protein, an inner-ear protein expressed in Deiters' cells and the fibrocytes, as the cause of nonsyndromic hearing loss.		0.002103	1	1	KIAA1199
Pubmed	22751008	Genetic inhibition of discoidin domain receptor 1 protects mice against crescentic glomerulonephritis.		0.002103	1	1	DDR1
Pubmed	22452482	Endothelial progenitor cells promote astrogliosis following spinal cord injury through Jagged1-dependent Notch signaling.		0.002103	1	1	JAG1
Pubmed	19337787	Role of the spermatogenic-Sertoli cell interaction through cell adhesion molecule-1 (CADM1) in spermatogenesis.		0.002103	1	1	CADM1
Pubmed	15108072	Bone mass increase specific to the female in a line of transgenic mice overexpressing human osteoblast stimulating factor-1.		0.002103	1	1	PTN
Pubmed	19147837	Absence of CD47 in vivo influences thymic dendritic cell subset proportions but not negative selection of thymocytes.		0.002103	1	1	CD47
Pubmed	18629440	Over-expression of recombinant human phospholipid scramblase 1 in E. coli and its purification from inclusion bodies.		0.002103	1	1	PLSCR1
Pubmed	12509917	[Involvement of heparanase in human abdominal aortic aneurysm].		0.002103	1	1	HPSE
Pubmed	20139965	Tbx3 improves the germ-line competency of induced pluripotent stem cells.		0.002103	1	1	TBX3
Pubmed	11157803	Defective intracellular transport and processing of JAG1 missense mutations in Alagille syndrome.		0.002103	1	1	JAG1
Pubmed	14983013	The Bik BH3-only protein is induced in estrogen-starved and antiestrogen-exposed breast cancer cells and provokes apoptosis.		0.002103	1	1	BIK
Pubmed	10653123	Molecular cloning and partial characterisation of the mouse Cyp51 cDNA.		0.002103	1	1	CYP51A1
Pubmed	21654158	Ontogenesis of Ap-2ø expression in rat testes.		0.002103	1	1	TFAP2C
Pubmed	2676155	Molecular characterization of P2B/LAMP-1, a major protein target of a metastasis-associated oligosaccharide structure.		0.002103	1	1	LAMP1
Pubmed	8390675	A receptor tyrosine kinase found in breast carcinoma cells has an extracellular discoidin I-like domain.		0.002103	1	1	DDR1
Pubmed	22497889	Splicing transitions of the anchoring protein ENH during striated muscle development.		0.002103	1	1	PDLIM5
Pubmed	11723121	Localization of the transglutaminase cross-linking site in SVS III, a novel glycoprotein secreted from mouse seminal vesicle.		0.002103	1	1	TGM2
Pubmed	12622134	Major vault protein/lung resistance-related protein (MVP/LRP) expression in nervous system tumors.		0.002103	1	1	MVP
Pubmed	22180046	The effects of rosuvastatin and the CYP51A1 inhibitor LEK-935 on the proteome of primary human hepatocytes.		0.002103	1	1	CYP51A1
Pubmed	1333192	Molecular cloning and characterization of the human and porcine transforming growth factor-beta type III receptors.		0.002103	1	1	TGFBR3
Pubmed	16791277	Expression of JAGGED1 in T-lymphocytes results in thymic involution by inducing apoptosis of thymic stromal epithelial cells.		0.002103	1	1	JAG1
Pubmed	3542713	Isolation of a cytochrome P-450 structural gene from Saccharomyces cerevisiae.		0.002103	1	1	CYP51A1
Pubmed	11163290	Electroretinograms remain normal in mice lacking a synapse associated protein.		0.002103	1	1	CD47
Pubmed	19608751	TNFAIP3/A20 functions as a novel tumor suppressor gene in several subtypes of non-Hodgkin lymphomas.		0.002103	1	1	TNFAIP3
Pubmed	7835905	cDNA cloning of the human monocarboxylate transporter 1 and chromosomal localization of the SLC16A1 locus to 1p13.2-p12.		0.002103	1	1	SLC16A1
Pubmed	22134833	COL4A1 mutations associated with a characteristic pattern of intracranial calcification.		0.002103	1	1	COL4A1
Pubmed	17443289	Pleiotrophin expression in astrocytic and oligodendroglial tumors and it's correlation with histological diagnosis, microvascular density, cellular proliferation and overall survival.		0.002103	1	1	PTN
Pubmed	20731657	Presence of tissue transglutaminase in granular endoplasmic reticulum is characteristic of melanized neurons in Parkinson's disease brain.		0.002103	1	1	TGM2
Pubmed	10726166	Expression of CD146 adhesion molecules (MUC18 or MCAM) in the thymic microenvironment.		0.002103	1	1	MCAM
Pubmed	19949034	Cerebrovascular disease related to COL4A1 mutations in HANAC syndrome.		0.002103	1	1	COL4A1
Pubmed	9218461	Molecular cloning of human plasma membrane phospholipid scramblase. A protein mediating transbilayer movement of plasma membrane phospholipids.		0.002103	1	1	PLSCR1
Pubmed	18305555	Lack of association of the heparanase gene single-nucleotide polymorphism Arg307Lys with acute lymphoblastic leukaemia in patients from Northern Ireland.		0.002103	1	1	HPSE
Pubmed	10471310	Helix 8 and helix 10 are involved in substrate recognition in the rat monocarboxylate transporter MCT1.		0.002103	1	1	SLC16A1
Pubmed	8359686	Isolation and characterization of the genes encoding mouse and human type-5 acid phosphatase.		0.002103	1	1	ACP5
Pubmed	3009468	Alpha 1 type IV collagen gene evolved differently from fibrillar collagen genes.		0.002103	1	1	COL4A1
Pubmed	8618933	Frequent somatic hypermutation of the 5' noncoding region of the BCL6 gene in B-cell lymphoma.		0.002103	1	1	BCL6
Pubmed	16146727	Role of protein modifications mediated by transglutaminase 2 in human viral diseases.		0.002103	1	1	TGM2
Pubmed	8876709	Differential expression of 5 alpha-reductase isoenzymes in the human prostate and prostatic carcinomas.		0.002103	1	1	SRD5A1
Pubmed	17545460	Role of CD146 in detection of apoptotic circulating endothelial cells in obstructive sleep apnea.		0.002103	1	1	MCAM
Pubmed	16213469	A polymorphism in the PDLIM5 gene associated with gene expression and schizophrenia.		0.002103	1	1	PDLIM5
Pubmed	19493271	Dkk-3 expression in the tumor endothelium: a novel prognostic marker of pancreatic adenocarcinomas.		0.002103	1	1	DKK3
Pubmed	16060964	A molecular analysis by gene expression profiling reveals Bik/NBK overexpression in sporadic breast tumor samples of Mexican females.		0.002103	1	1	BIK
Pubmed	10389595	T cell numbers relate to bone involvement in Gaucher disease.		0.002103	1	1	ACP5
Pubmed	14633698	Heparanase affects adhesive and tumorigenic potential of human glioma cells.		0.002103	1	1	HPSE
Pubmed	11126911	Consistent and selective expression of the discoidin domain receptor-1 tyrosine kinase in human brain tumors.		0.002103	1	1	DDR1
Pubmed	15706611	Human cerebrospinal fluid peptidomics.		0.002103	1	1	VGF
Pubmed	22036907	Identification of novel missense mutations of the TGFBR3 gene in Chinese women with premature ovarian failure.		0.002103	1	1	TGFBR3
Pubmed	17594153	Squamous metaplasia and BCL-6 in pediatric adenoid accompanied by otitis media with effusion.		0.002103	1	1	BCL6
Pubmed	17990101	JAG1 expression is associated with a basal phenotype and recurrence in lymph node-negative breast cancer.		0.002103	1	1	JAG1
Pubmed	15766527	RAS is regulated by the let-7 microRNA family.		0.002103	1	1	NRAS
Pubmed	15060167	Ras activation in Jurkat T cells following low-grade stimulation of the T-cell receptor is specific to N-Ras and occurs only on the Golgi apparatus.		0.002103	1	1	NRAS
Pubmed	10590411	Mutations in MCT1 cDNA in patients with symptomatic deficiency in lactate transport.		0.002103	1	1	SLC16A1
Pubmed	15138999	Allele-specific loss of heterozygosity at the DAL-1/4.1B (EPB41L3) tumor-suppressor gene locus in the absence of mutation.		0.002103	1	1	EPB41L3
Pubmed	15737842	Ductal carcinoma in situ of the breast and heparanase-1 expression: a molecular explanation for more aggressive subtypes.		0.002103	1	1	HPSE
Pubmed	19051296	Promoter methylation of the Wnt/beta-catenin signaling antagonist Dkk-3 is associated with poor survival in gastric cancer.		0.002103	1	1	DKK3
Pubmed	8758205	BCL-6 expression in reactive lymphoid tissue and in B-cell non-Hodgkin's lymphomas.		0.002103	1	1	BCL6
Pubmed	16094416	Clinical and biological relevance of single-nucleotide polymorphisms and acquired somatic mutations of the BCL6 first intron in follicular lymphoma.		0.002103	1	1	BCL6
Pubmed	18584285	Transglutaminase-2 differently regulates cartilage destruction and osteophyte formation in a surgical model of osteoarthritis.		0.002103	1	1	TGM2
Pubmed	7848919	Isolation and characterization of an epithelial-specific receptor tyrosine kinase from an ovarian cancer cell line.		0.002103	1	1	DDR1
Pubmed	744483	Strain variation in spermatozoal glycosidases in inbred mice.		0.002103	1	1	FUCA1
Pubmed	4043082	Amino acid sequence of the N-terminal aggregation and cross-linking region (7S domain) of the alpha 1 (IV) chain of human basement membrane collagen.		0.002103	1	1	COL4A1
Pubmed	16142420	Mutational analysis of the DAL-1/4.1B tumour-suppressor gene locus in meningiomas.		0.002103	1	1	EPB41L3
Pubmed	18312620	Secretion of celiac disease autoantibodies after in vitro gliadin challenge is dependent on small-bowel mucosal transglutaminase 2-specific IgA deposits.		0.002103	1	1	TGM2
Pubmed	16288472	Heparanase mechanisms of melanoma metastasis to the brain: Development and use of a brain slice model.		0.002103	1	1	HPSE
Pubmed	15202519	Molecular pathogenesis of non-Hodgkin's lymphoma: the role of Bcl-6.		0.002103	1	1	BCL6
Pubmed	16237151	Timing of neutrophil activation and expression of proinflammatory markers do not support a role for neutrophils in cervical ripening in the mouse.		0.002103	1	1	SRD5A1
Pubmed	17519955	Heparanase in glomerular diseases.		0.002103	1	1	HPSE
Pubmed	12234684	The genomic sequence of the murine major vault protein and its promoter.		0.002103	1	1	MVP
Pubmed	11454874	Normal ligand binding and signaling by CD47 (integrin-associated protein) requires a long range disulfide bond between the extracellular and membrane-spanning domains.		0.002103	1	1	CD47
Pubmed	9345103	Localization of the congenital dyserythropoietic anemia II locus to chromosome 20q11.2 by genomewide search.		0.002103	1	1	SEC23B
Pubmed	19412163	Frequent inactivation of A20 in B-cell lymphomas.		0.002103	1	1	TNFAIP3
Pubmed	16979579	Tissue transglutaminase contributes to the formation of disulphide bridges in proteins of mitochondrial respiratory complexes.		0.002103	1	1	TGM2
Pubmed	20360060	Lysosome-associated membrane protein 1 is a major SSEA-1-carrier protein in mouse neural stem cells.		0.002103	1	1	LAMP1
Pubmed	17950876	A role for Bcl6 in sequential class switch recombination to IgE in B cells stimulated with IL-4 and IL-21.		0.002103	1	1	BCL6
Pubmed	18247400	Dysregulation of Dkk-3 expression in benign and malignant prostatic tissue.		0.002103	1	1	DKK3
Pubmed	18726896	Expression of TSLC1, a candidate tumor suppressor gene mapped to chromosome 11q23, is downregulated in unfavorable neuroblastoma without promoter hypermethylation.		0.002103	1	1	CADM1
Pubmed	20532910	Expression of the Wnt antagonist DKK3 is frequently suppressed in sporadic epithelial ovarian cancer.		0.002103	1	1	DKK3
Pubmed	16750176	Attenuation of osteoclastogenesis and osteoclast function by apigenin.		0.002103	1	1	ACP5
Pubmed	18557927	Heparanase 1: a key participant of inner root sheath differentiation program and hair follicle homeostasis.		0.002103	1	1	HPSE
Pubmed	12079507	Promoter methylation of TSLC1 and tumor suppression by its gene product in human prostate cancer.		0.002103	1	1	CADM1
Pubmed	15585642	Prognostic significance of tissue transglutaminase in drug resistant and metastatic breast cancer.		0.002103	1	1	TGM2
Pubmed	22227299	Heparanase overexpression reduces carrageenan-induced mechanical and cold hypersensitivity in mice.		0.002103	1	1	HPSE
Pubmed	21772334	Repression of KIAA1199 attenuates Wnt-signalling and decreases the proliferation of colon cancer cells.		0.002103	1	1	KIAA1199
Pubmed	11092811	Testicular germ cell apoptosis in Bcl6-deficient mice.		0.002103	1	1	BCL6
Pubmed	16013021	Renal failure and hypertension in Alagille syndrome with a novel JAG1 mutation.		0.002103	1	1	JAG1
Pubmed	22820081	The mutational spectrum of HRAS, KRAS, NRAS and FGFR3 genes in bladder cancer.		0.002103	1	1	NRAS
Pubmed	15765403	The human colonic monocarboxylate transporter Isoform 1: its potential importance to colonic tissue homeostasis.		0.002103	1	1	SLC16A1
Pubmed	20178540	Aberrantly increased mRNA expression of betaglycan, an inhibin co-receptor in the ovarian tissues in women with polycystic ovary syndrome.		0.002103	1	1	TGFBR3
Pubmed	15369781	Pleiotrophin is a major regulator of the catecholamine biosynthesis pathway in mouse aorta.		0.002103	1	1	PTN
Pubmed	16940294	Heparin affin regulatory peptide/pleiotrophin mediates fibroblast growth factor 2 stimulatory effects on human prostate cancer cells.		0.002103	1	1	PTN
Pubmed	7827138	Change of isoforms' spectra of alpha-L-fucosidase from human skin fibroblasts in intracellular storage of nonhydrolyzable substances.		0.002103	1	1	FUCA1
Pubmed	18316618	H-2Kb-restricted CTL epitopes from mouse heparanase elicit an antitumor immune response in vivo.		0.002103	1	1	HPSE
Pubmed	8378324	Genomic organization of the melanoma-associated glycoprotein MUC18: implications for the evolution of the immunoglobulin domains.		0.002103	1	1	MCAM
Pubmed	6096099	Chromogenic immunodetection of human serum albumin and alpha-L-fucosidase clones in a human hepatoma cDNA expression library.		0.002103	1	1	FUCA1
Pubmed	3338568	cDNA clones completing the nucleotide and derived amino acid sequence of the alpha 1 chain of basement membrane (type IV) collagen from mouse.		0.002103	1	1	COL4A1
Pubmed	15793281	Heparanase regulates murine hair growth.		0.002103	1	1	HPSE
Pubmed	19380639	TNFAIP3 (A20) is a tumor suppressor gene in Hodgkin lymphoma and primary mediastinal B cell lymphoma.		0.002103	1	1	TNFAIP3
Pubmed	22881146	Syndecan-2 can promote clearance of T-cell receptor/CD3 from the cell surface.		0.002103	1	1	SDC2
Pubmed	18813897	The A20 gene protects kidneys from ischaemia/reperfusion injury by suppressing pro-inflammatory activation.		0.002103	1	1	TNFAIP3
Pubmed	7654474	Characterization of the 5'-flanking region of the human tartrate-resistant acid phosphatase (TRAP) gene.		0.002103	1	1	ACP5
Pubmed	11745040	Alagille syndrome and the Jagged1 gene.		0.002103	1	1	JAG1
Pubmed	22529687	Overexpression of Dickkopf-3 induces apoptosis through mitochondrial pathway in human colon cancer.		0.002103	1	1	DKK3
Pubmed	21966409	Protein 4.1B contributes to the organization of peripheral myelinated axons.		0.002103	1	1	EPB41L3
Pubmed	19124729	Attenuated expression of A20 markedly increases the efficacy of double-stranded RNA-activated dendritic cells as an anti-cancer vaccine.		0.002103	1	1	TNFAIP3
Pubmed	22701659	Dissecting epigenetic silencing complexity in the mouse lung cancer suppressor gene Cadm1.		0.002103	1	1	CADM1
Pubmed	20052409	Transglutaminase 2, a novel regulator of eicosanoid production in asthma revealed by genome-wide expression profiling of distinct asthma phenotypes.		0.002103	1	1	TGM2
Pubmed	11973358	Activation, processing and trafficking of extracellular heparanase by primary human fibroblasts.		0.002103	1	1	HPSE
Pubmed	22207688	A20 inactivation in ocular adnexal MALT lymphoma.		0.002103	1	1	TNFAIP3
Pubmed	18381937	Tissue transglutaminase regulates focal adhesion kinase/AKT activation by modulating PTEN expression in pancreatic cancer cells.		0.002103	1	1	TGM2
Pubmed	19952055	MicroRNA profiling of multiple sclerosis lesions identifies modulators of the regulatory protein CD47.		0.002103	1	1	CD47
Pubmed	1565644	Cloning and expression of the tumor-associated antigen L6.		0.002103	1	1	TM4SF1
Pubmed	6434307	Structure of human-basement-membrane (type IV) collagen. Complete amino-acid sequence of a 914-residue-long pepsin fragment from the alpha 1(IV) chain.		0.002103	1	1	COL4A1
Pubmed	20677641	[Defective expression of TGFBR3 gene and its molecular mechanisms in non-small cell lung cancer cell lines].		0.002103	1	1	TGFBR3
Pubmed	10944857	Eleven single nucleotide polymorphisms and one triple nucleotide insertion of the human TGF-beta III receptor gene.		0.002103	1	1	TGFBR3
Pubmed	17043648	Tissue transglutaminase expression promotes cell attachment, invasion and survival in breast cancer cells.		0.002103	1	1	TGM2
Pubmed	22223527	Inhibition of collagen receptor discoidin domain receptor-1 (DDR1) reduces cell survival, homing, and colonization in lung cancer bone metastasis.		0.002103	1	1	DDR1
Pubmed	17095861	Characterization of HPSE gene single nucleotide polymorphisms in Jewish populations of Israel.		0.002103	1	1	HPSE
Pubmed	16631378	Cloning, purification, and characterization of a non-collagenous anti-angiogenic protein domain from human alpha1 type IV collagen expressed in Sf9 cells.		0.002103	1	1	COL4A1
Pubmed	10405343	Cloning and functional expression of a human heparanase gene.		0.002103	1	1	HPSE
Pubmed	8619637	The ubiquitously expressed human CYP51 encodes lanosterol 14 alpha-demethylase, a cytochrome P450 whose expression is regulated by oxysterols.		0.002103	1	1	CYP51A1
Pubmed	22590508	Dissociation between mature phenotype and impaired transmigration in dendritic cells from heparanase-deficient mice.		0.002103	1	1	HPSE
Pubmed	14633730	The cytoplasmic domain is critical to the tumor suppressor activity of TSLC1 in non-small cell lung cancer.		0.002103	1	1	CADM1
Pubmed	17357084	Disruption of diacylglycerol kinase delta (DGKD) associated with seizures in humans and mice.		0.002103	1	1	DGKD
Pubmed	12713442	Biochemical characterization of the active heterodimer form of human heparanase (Hpa1) protein expressed in insect cells.		0.002103	1	1	HPSE
Pubmed	19786981	Expression and prognostic role of syndecan-2 in prostate cancer.		0.002103	1	1	SDC2
Pubmed	22789739	Human phospholipid scramblase 1 interacts with and regulates transactivation of HTLV-1 Tax.		0.002103	1	1	PLSCR1
Pubmed	15471949	Heparanase promotes the spontaneous metastasis of myeloma cells to bone.		0.002103	1	1	HPSE
Pubmed	16824518	A new role for the anti-apoptotic gene A20 in angiogenesis.		0.002103	1	1	TNFAIP3
Pubmed	12022040	Familial deafness, congenital heart defects, and posterior embryotoxon caused by cysteine substitution in the first epidermal-growth-factor-like domain of jagged 1.		0.002103	1	1	JAG1
Pubmed	12679316	Quantitative analysis of heparanase gene expression in esophageal squamous cell carcinoma.		0.002103	1	1	HPSE
Pubmed	12901871	Tartrate-resistant acid phosphatase 5B circulates in human serum in complex with alpha2-macroglobulin and calcium.		0.002103	1	1	ACP5
Pubmed	9171827	The BCL-6 proto-oncogene controls germinal-centre formation and Th2-type inflammation.		0.002103	1	1	BCL6
Pubmed	15339680	Heterogeneity of BCL6 rearrangements in nodular lymphocyte predominant Hodgkin's lymphoma.		0.002103	1	1	BCL6
Pubmed	19371721	Frequent overexpression of CADM1/IGSF4 in lung adenocarcinoma.		0.002103	1	1	CADM1
Pubmed	16522628	Mutation of a critical arginine in the GTP-binding site of transglutaminase 2 disinhibits intracellular cross-linking activity.		0.002103	1	1	TGM2
Pubmed	2703490	The complete primary structure for the alpha 1-chain of mouse collagen IV. Differential evolution of collagen IV domains.		0.002103	1	1	COL4A1
Pubmed	12200442	Alternative splicing of the human diacylglycerol kinase delta gene generates two isoforms differing in their expression patterns and in regulatory functions.		0.002103	1	1	DGKD
Pubmed	18587533	Tissue transgluaminase 2 expression in meningiomas.		0.002103	1	1	TGM2
Pubmed	1373617	Pleiotrophin gene expression is highly restricted and is regulated by platelet-derived growth factor.		0.002103	1	1	PTN
Pubmed	18059283	Antidepressant actions of the exercise-regulated gene VGF.		0.002103	1	1	VGF
Pubmed	18056037	Hypoxia-mediated mitochondrial stress in RAW264.7 cells induces osteoclast-like TRAP-positive cells.		0.002103	1	1	ACP5
Pubmed	22261339	The major vault protein mediates resistance to epidermal growth factor receptor inhibition in human hepatoma cells.		0.002103	1	1	MVP
Pubmed	20093046	Collagen stimulates discoidin domain receptor 1-mediated migration of smooth muscle cells through Src.		0.002103	1	1	DDR1
Pubmed	17578909	Secretion of pleiotrophin stimulates breast cancer progression through remodeling of the tumor microenvironment.		0.002103	1	1	PTN
Pubmed	21063407	BH3-only protein Bik is involved in both apoptosis induction and sensitivity to oxidative stress in multiple myeloma.		0.002103	1	1	BIK
Pubmed	20406198	TGF beta (transforming growth factor beta) receptor type III directs clathrin-mediated endocytosis of TGF beta receptor types I and II.		0.002103	1	1	TGFBR3
Pubmed	22399604	The expression of CD146 predicts a poor overall survival in patients with adenocarcinoma of the lung.		0.002103	1	1	MCAM
Pubmed	16826431	Tissue array-based expression of transglutaminase-2 in human breast and ovarian cancer.		0.002103	1	1	TGM2
Pubmed	17945526	Anderson or chylomicron retention disease: molecular impact of five mutations in the SAR1B gene on the structure and the functionality of Sar1b protein.		0.002103	1	1	SAR1B
Pubmed	1457401	Cloning, nucleotide sequence, and chromosome localization of the human pleiotrophin gene.		0.002103	1	1	PTN
Pubmed	8955070	An antisense oligonucleotide to the notch ligand jagged enhances fibroblast growth factor-induced angiogenesis in vitro.		0.002103	1	1	JAG1
Pubmed	18793760	The propensity for deamidation and transamidation of peptides by transglutaminase 2 is dependent on substrate affinity and reaction conditions.		0.002103	1	1	TGM2
Pubmed	21794054	Collagen IV-derived peptide binds hydrophobic cavity of Legionella pneumophila Mip and interferes with bacterial epithelial transmigration.		0.002103	1	1	COL4A1
Pubmed	20385946	Ophthalmological features associated with COL4A1 mutations.		0.002103	1	1	COL4A1
Pubmed	8816445	RREB-1, a novel zinc finger protein, is involved in the differentiation response to Ras in human medullary thyroid carcinomas.		0.002103	1	1	RREB1
Pubmed	12450668	Acid phosphatases as markers of bone metabolism.		0.002103	1	1	ACP5
Pubmed	22198767	A single conformational transglutaminase 2 epitope contributed by three domains is critical for celiac antibody binding and effects.		0.002103	1	1	TGM2
Pubmed	17088078	Human breast cancer cell lines and tissues express tartrate-resistant acid phosphatase (TRAP).		0.002103	1	1	ACP5
Pubmed	19797315	An expanding job description for bcl6.		0.002103	1	1	BCL6
Pubmed	10200571	Mapping and sequencing of the murine 'tissue' transglutaminase (Tgm2) gene: absence of mutations in MRLlpr/lpr mice.		0.002103	1	1	TGM2
Pubmed	12408193	A novel FUCA1 mutation causing fucosidosis in a Chinese boy.		0.002103	1	1	FUCA1
Pubmed	20381388	CDAII presenting as hydrops foetalis: molecular characterization of two cases.		0.002103	1	1	SEC23B
Pubmed	2578961	Amino acid sequence of the non-collagenous globular domain (NC1) of the alpha 1(IV) chain of basement membrane collagen as derived from complementary DNA.		0.002103	1	1	COL4A1
Pubmed	21334670	Enforced expression of METCAM/MUC18 increases tumorigenesis of human prostate cancer LNCaP cells in nude mice.		0.002103	1	1	MCAM
Pubmed	15044433	Heparanase induces endothelial cell migration via protein kinase B/Akt activation.		0.002103	1	1	HPSE
Pubmed	21261473	Dysregulation of betaglycan expression in primary human endometrial carcinomas.		0.002103	1	1	TGFBR3
Pubmed	12555064	Ambivalent role of BCL6 in cell survival and transformation.		0.002103	1	1	BCL6
Pubmed	15346770	Cloning and identification of a novel human gene PDLIM5, a homolog of AD-associated neuronal thread protein (AD7c-NTP).		0.002103	1	1	PDLIM5
Pubmed	16766263	Specific activation of microRNA-127 with downregulation of the proto-oncogene BCL6 by chromatin-modifying drugs in human cancer cells.		0.002103	1	1	BCL6
Pubmed	15121180	HB-GAM inhibits proliferation and enhances differentiation of neural stem cells.		0.002103	1	1	PTN
Pubmed	22522610	Overexpression of monocarboxylate transporter-1 (SLC16A1) in mouse pancreatic ﬂ-cells leads to relative hyperinsulinism during exercise.		0.002103	1	1	SLC16A1
Pubmed	16150873	Enteropathogenic Escherichia coli inhibits butyrate uptake in Caco-2 cells by altering the apical membrane MCT1 level.		0.002103	1	1	SLC16A1
Pubmed	21791434	Stromal pleiotrophin regulates repopulation behavior of hematopoietic stem cells.		0.002103	1	1	PTN
Pubmed	12490322	The human transcription factor activation protein-2 gamma (AP-2gamma): gene structure, promoter, and expression in mammary carcinoma cell lines.		0.002103	1	1	TFAP2C
Pubmed	15936998	Syndecan-2 overexpression induces osteosarcoma cell apoptosis: Implication of syndecan-2 cytoplasmic domain and JNK signaling.		0.002103	1	1	SDC2
Pubmed	8292890	The progression associated antigen MUC18: a unique member of the immunoglobulin supergene family.		0.002103	1	1	MCAM
Pubmed	21740805	Variants of tumor necrosis factor-induced protein 3 gene are associated with left ventricular hypertrophy in hypertensive patients.		0.002103	1	1	TNFAIP3
Pubmed	16985521	The pluripotent cytokine pleiotrophin is induced by wounding in human mesangial cells.		0.002103	1	1	PTN
Pubmed	8573133	Identification of the S-Endo 1 endothelial-associated antigen.		0.002103	1	1	MCAM
Pubmed	17064890	Mouse 3alpha-hydroxysteroid dehydrogenase mRNA: a marker of lung maturity.		0.002103	1	1	SRD5A1
Pubmed	18632639	Clinical and biological significance of tissue transglutaminase in ovarian carcinoma.		0.002103	1	1	TGM2
Pubmed	9504415	Integrin-associated protein (IAP, also termed CD47) is involved in stroma-supported erythropoiesis.		0.002103	1	1	CD47
Pubmed	19881260	Genetic variations in the MCT1 (SLC16A1) gene in the Chinese population of Singapore.		0.002103	1	1	SLC16A1
Pubmed	8912662	The BCL6 gene is predominantly expressed in keratinocytes at their terminal differentiation stage.		0.002103	1	1	BCL6
Pubmed	17625111	A role for tissue transglutaminase in stabilization of membrane-cytoskeletal particles shed from the human placenta.		0.002103	1	1	TGM2
Pubmed	15316082	The pathway for MHCII-mediated presentation of endogenous proteins involves peptide transport to the endo-lysosomal compartment.		0.002103	1	1	LAMP1
Pubmed	22019896	Loss of discoidin domain receptor 2 promotes hepatic fibrosis after chronic carbon tetrachloride through altered paracrine interactions between hepatic stellate cells and liver-associated macrophages.		0.002103	1	1	DDR1
Pubmed	15632143	Heparin-binding growth factor, pleiotrophin, mediates neuritogenic activity of embryonic pig brain-derived chondroitin sulfate/dermatan sulfate hybrid chains.		0.002103	1	1	PTN
Pubmed	19715595	Heparanase activity in alveolar and embryonal rhabdomyosarcoma: implications for tumor invasion.		0.002103	1	1	HPSE
Pubmed	16204154	CD146 (Mel-CAM), an adhesion marker of endothelial cells, is a novel marker of lymphocyte subset activation in normal peripheral blood.		0.002103	1	1	MCAM
Pubmed	17182800	Monocarboxylate transporter 1 mediates DL-2-Hydroxy-(4-methylthio)butanoic acid transport across the apical membrane of Caco-2 cell monolayers.		0.002103	1	1	SLC16A1
Pubmed	15878315	Endogenous expression and endocytosis of tartrate-resistant acid phosphatase (TRACP) by osteoblast-like cells.		0.002103	1	1	ACP5
Pubmed	21804014	Cutting Edge: Distinct waves of BCL6 expression during T follicular helper cell development.		0.002103	1	1	BCL6
Pubmed	19403417	[Tbx3 upregulation may be one of the malignant biomarkers of breast cancer].		0.002103	1	1	TBX3
Pubmed	17982627	Overexpression of discoidin domain receptor 1 increases the migration and invasion of hepatocellular carcinoma cells in association with matrix metalloproteinase.		0.002103	1	1	DDR1
Pubmed	9927203	The proto-oncogene Bc16 inhibits apoptotic cell death in differentiation-induced mouse myogenic cells.		0.002103	1	1	BCL6
Pubmed	12441129	Human heparanase is localized within lysosomes in a stable form.		0.002103	1	1	HPSE
Pubmed	2775236	Purification and characterization of a tartrate-resistant acid phosphatase from human osteoclastomas.		0.002103	1	1	ACP5
Pubmed	18453616	CD47 deficiency protects mice from lipopolysaccharide-induced acute lung injury and Escherichia coli pneumonia.		0.002103	1	1	CD47
Pubmed	8922394	Distinct regions control transcriptional activation of the alpha1(VI) collagen promoter in different tissues of transgenic mice.		0.002103	1	1	COL4A1
Pubmed	16407273	Phosphorylation of histones by tissue transglutaminase.		0.002103	1	1	TGM2
Pubmed	16728698	Association of Ig/BCL6 translocations with germinal center B lymphocytes in human lymphoid tissues: implications for malignant transformation.		0.002103	1	1	BCL6
Pubmed	16474993	Neuroprotective effect of A20 on TNF-induced postischemic apoptosis.		0.002103	1	1	TNFAIP3
Pubmed	17357281	Tartrate-resistant acid phosphatase 5b and its correlations with other markers of bone metabolism in kidney transplant recipients and dialyzed patients.		0.002103	1	1	ACP5
Pubmed	12027584	Mammalian heparanase: involvement in cancer metastasis, angiogenesis and normal development.		0.002103	1	1	HPSE
Pubmed	18957284	Mutations in the gene encoding CADM1 are associated with autism spectrum disorder.		0.002103	1	1	CADM1
Pubmed	20437185	Transglutaminase 2 silencing reduced the beta-amyloid-effects on the activation of human THP-1 cells.		0.002103	1	1	TGM2
Pubmed	17475842	Up-regulation of gene related to anergy in lymphocytes is associated with Notch-mediated human T cell suppression.		0.002103	1	1	RNF128
Pubmed	20192584	Screening of N-ras gene mutations in urothelial cell carcinomas of the urinary bladder in the Kashmiri population.		0.002103	1	1	NRAS
Pubmed	20157749	K-ras mutation in the major duodenal papilla and gastric and colonic mucosa in patients with autoimmune pancreatitis.		0.002103	1	1	NRAS
Pubmed	17297468	Differential oncogenic potential of activated RAS isoforms in melanocytes.		0.002103	1	1	NRAS
Pubmed	17368936	Putative role of specific JAG1 gene exons in modulating clinical features in patients with leukoencephalopathy.		0.002103	1	1	JAG1
Pubmed	7961720	Properties and kinetics of membrane-bound enzymes when both the enzyme and substrate are components of the same microsomal membrane. Studies on lathosterol 5-desaturase.		0.002103	1	1	SC5DL
Pubmed	2891465	The pro alpha 1 (IV) collagen gene is linked to the D13S3 locus at the distal end of human chromosome 13q.		0.002103	1	1	COL4A1
Pubmed	18594946	Homocysteine-induced toxicity increases TG2 expression in Neuro2a cells.		0.002103	1	1	TGM2
Pubmed	16344469	The crystal structure of CREG, a secreted glycoprotein involved in cellular growth and differentiation.		0.002103	1	1	CREG1
Pubmed	17408647	Transglutaminase 2 regulates mallory body inclusion formation and injury-associated liver enlargement.		0.002103	1	1	TGM2
Pubmed	19846172	Variable phenotypic expression of chylomicron retention disease in a kindred carrying a mutation of the Sara2 gene.		0.002103	1	1	SAR1B
Pubmed	14989983	[Expression of heparanase gene in eutopic and ectopic endometrium of women with endometriosis].		0.002103	1	1	HPSE
Pubmed	16146777	Tissue transglutaminase (TG2)--a wound response enzyme.		0.002103	1	1	TGM2
Pubmed	8660922	AP-2.2: a novel AP-2-related transcription factor induced by retinoic acid during differentiation of P19 embryonal carcinoma cells.		0.002103	1	1	TFAP2C
Pubmed	21996729	G1P3, an interferon- and estrogen-induced survival protein contributes to hyperplasia, tamoxifen resistance and poor outcomes in breast cancer.		0.002103	1	1	IFI6
Pubmed	21436696	Loss/Down-regulation of tumor suppressor in lung cancer 1 expression is associated with tumor progression and is a biomarker of poor prognosis in ovarian carcinoma.		0.002103	1	1	CADM1
Pubmed	16804906	M-CAM expression as marker of poor prognosis in epithelial ovarian cancer.		0.002103	1	1	MCAM
Pubmed	20305662	Pleiotrophin regulates the expansion and regeneration of hematopoietic stem cells.		0.002103	1	1	PTN
Pubmed	21364956	Heparanase levels are elevated in the urine and plasma of type 2 diabetes patients and associate with blood glucose levels.		0.002103	1	1	HPSE
Pubmed	20967488	Differential expression of tartrate-resistant acid phosphatase isoforms 5a and 5b by tumor and stromal cells in human metastatic bone disease.		0.002103	1	1	ACP5
Pubmed	22706526	CADM1/TSLC1 is a novel cell surface marker for adult T-cell leukemia/lymphoma.		0.002103	1	1	CADM1
Pubmed	11267677	Molecular cloning of a cDNA for rat TM4SF4, a homolog of human il-TMP (TM4SF4), and enhanced expression of the corresponding gene in regenerating rat liver(1).		0.002103	1	1	TM4SF1
Pubmed	21211546	The CD47 pathway is deregulated in human immune thrombocytopenia.		0.002103	1	1	CD47
Pubmed	21298098	Tendon is covered by a basement membrane epithelium that is required for cell retention and the prevention of adhesion formation.		0.002103	1	1	COL4A1
Pubmed	14573793	Transcription factor AP-2gamma stimulates proliferation and apoptosis and impairs differentiation in a transgenic model.		0.002103	1	1	TFAP2C
Pubmed	19472297	Age associated high level of major vault protein is p53 dependent.		0.002103	1	1	MVP
Pubmed	17133604	Crypticity and functional distribution of the membrane associated alpha-L-fucosidase of human sperm.		0.002103	1	1	FUCA1
Pubmed	16285941	Unexpected role of surface transglutaminase type II in celiac disease.		0.002103	1	1	TGM2
Pubmed	17210865	BCL-6 and rituximab in diffuse large B-cell lymphoma: where are we?		0.002103	1	1	BCL6
Pubmed	18554153	Potential role of EPB41L3 (protein 4.1B/Dal-1) as a target for treatment of advanced prostate cancer.		0.002103	1	1	EPB41L3
Pubmed	19641494	Riboflavin kinase couples TNF receptor 1 to NADPH oxidase.		0.002103	1	1	RFK
Pubmed	19360105	Newly generated heparanase knock-out mice unravel co-regulation of heparanase and matrix metalloproteinases.		0.002103	1	1	HPSE
Pubmed	22182841	Heparan sulfate and heparanase play key roles in mouse ﬂ cell survival and autoimmune diabetes.		0.002103	1	1	HPSE
Pubmed	2332434	The disulfide structure of mouse lysosome-associated membrane protein 1.		0.002103	1	1	LAMP1
Pubmed	17287082	Gene expression in the peripheral leukocytes and association analysis of PDLIM5 gene in schizophrenia.		0.002103	1	1	PDLIM5
Pubmed	14676122	Inverse correlation between heparan sulfate composition and heparanase-1 gene expression in thyroid papillary carcinomas: a potential role in tumor metastasis.		0.002103	1	1	HPSE
Pubmed	12029075	Localization of heparanase in normal and pathological human placenta.		0.002103	1	1	HPSE
Pubmed	15200417	DDR1-deficient mice show localized subepithelial GBM thickening with focal loss of slit diaphragms and proteinuria.		0.002103	1	1	DDR1
Pubmed	17307796	Bcl6 is essential for the generation of long-term memory CD4+ T cells.		0.002103	1	1	BCL6
Pubmed	19586525	Exon 6 of human JAG1 encodes a conserved structural unit.		0.002103	1	1	JAG1
Pubmed	11986200	Lethal autoimmune hemolytic anemia in CD47-deficient nonobese diabetic (NOD) mice.		0.002103	1	1	CD47
Pubmed	19252225	A20 overexpression inhibits low shear flow-induced CD14-positive monocyte recruitment to endothelial cells.		0.002103	1	1	TNFAIP3
Pubmed	20615646	Activation of transglutaminase type 2 for aortic wall protection in a rat abdominal aortic aneurysm formation.		0.002103	1	1	TGM2
Pubmed	15684595	Overexpression of heparin-binding growth-associated molecule in malignant glioma cells.		0.002103	1	1	PTN
Pubmed	12407182	Negative autoregulation of BCL-6 is bypassed by genetic alterations in diffuse large B cell lymphomas.		0.002103	1	1	BCL6
Pubmed	18212251	Function of heparanase in prostate tumorigenesis: potential for therapy.		0.002103	1	1	HPSE
Pubmed	18814281	Oncogenic NRAS has multiple effects on the malignant phenotype of human melanoma cells cultured in vitro.		0.002103	1	1	NRAS
Pubmed	21353611	-1227C>T polymorphism in the pleiotrophin gene promoter influences bone mineral density in postmenopausal women.		0.002103	1	1	PTN
Pubmed	9181520	Effects of melatonin on mammary gland lesions in transgenic mice overexpressing N-ras proto-oncogene.		0.002103	1	1	NRAS
Pubmed	1713665	Targeted disruption of a human interferon-inducible gene detected by secretion of human growth hormone.		0.002103	1	1	IFI6
Pubmed	16859559	The role of sialomucin CD164 (MGC-24v or endolyn) in prostate cancer metastasis.		0.002103	1	1	CD164
Pubmed	15843464	In vivo fragmentation of heparan sulfate by heparanase overexpression renders mice resistant to amyloid protein A amyloidosis.		0.002103	1	1	HPSE
Pubmed	12860968	QSulf1 remodels the 6-O sulfation states of cell surface heparan sulfate proteoglycans to promote Wnt signaling.		0.002103	1	1	SDC2
Pubmed	11547900	Molecular properties and involvement of heparanase in cancer progression and mammary gland morphogenesis.		0.002103	1	1	HPSE
Pubmed	14636345	Major vault protein, a marker of drug resistance, is upregulated in refractory epilepsy.		0.002103	1	1	MVP
Pubmed	21787353	Genetic relationships between A20/TNFAIP3, chronic inflammation and autoimmune disease.		0.002103	1	1	TNFAIP3
Pubmed	22734047	Janus-like opposing roles of CD47 in autoimmune brain inflammation in humans and mice.		0.002103	1	1	CD47
Pubmed	17635238	Tissue microarray is inappropriate for analysis of BCL6 expression in diffuse large B-cell lymphoma.		0.002103	1	1	BCL6
Pubmed	7671223	The LRP gene encoding a major vault protein associated with drug resistance maps proximal to MRP on chromosome 16: evidence that chromosome breakage plays a key role in MRP or LRP gene amplification.		0.002103	1	1	MVP
Pubmed	6089108	Molecular cloning and chromosome assignment of murine N-ras.		0.002103	1	1	NRAS
Pubmed	18786134	Anderson's disease (chylomicron retention disease): a new mutation in the SARA2 gene associated with muscular and cardiac abnormalities.		0.002103	1	1	SAR1B
Pubmed	18604721	Bcl-6 protein expression, and not the germinal centre immunophenotype, predicts favourable prognosis in a series of primary nodal diffuse large B-cell lymphomas: a single centre experience.		0.002103	1	1	BCL6
Pubmed	22311021	Soluble form of the endothelial adhesion molecule CD146 binds preferentially CD16+ monocytes.		0.002103	1	1	MCAM
Pubmed	21199807	Plasminogen activator uPA is a direct transcriptional target of the JAG1-Notch receptor signaling pathway in breast cancer.		0.002103	1	1	JAG1
Pubmed	15728796	Spatiotemporal expression of heparanase during human and rodent ovarian folliculogenesis.		0.002103	1	1	HPSE
Pubmed	18922876	Critical role for TSLC1 expression in the growth and organ infiltration of adult T-cell leukemia cells in vivo.		0.002103	1	1	CADM1
Pubmed	20348878	Simple karyotype and bcl-6 expression predict a diagnosis of Burkitt lymphoma and better survival in IG-MYC rearranged high-grade B-cell lymphomas.		0.002103	1	1	BCL6
Pubmed	12810961	Transglutaminase 2-/- mice reveal a phagocytosis-associated crosstalk between macrophages and apoptotic cells.		0.002103	1	1	TGM2
Pubmed	7478623	Bik, a novel death-inducing protein shares a distinct sequence motif with Bcl-2 family proteins and interacts with viral and cellular survival-promoting proteins.		0.002103	1	1	BIK
Pubmed	15661395	Abnormal erythroid differentiation in neonatal bcl-6-deficient mice.		0.002103	1	1	BCL6
Pubmed	15792368	5alpha-reductase in human embryonic kidney cell line HEK293: evidence for type II enzyme expression and activity.		0.002103	1	1	SRD5A1
Pubmed	18922915	A subset of host B lymphocytes controls melanoma metastasis through a melanoma cell adhesion molecule/MUC18-dependent interaction: evidence from mice and humans.		0.002103	1	1	MCAM
Pubmed	20675593	Escherichia coli K1 promotes the ligation of CD47 with thrombospondin-1 to prevent the maturation of dendritic cells in the pathogenesis of neonatal meningitis.		0.002103	1	1	CD47
Pubmed	9882303	Epstein-Barr virus-encoded latent membrane protein 1 activates the JNK pathway through its extreme C terminus via a mechanism involving TRADD and TRAF2.		0.002103	1	1	TNFAIP3
Pubmed	17009310	Transglutaminase 2 limits murine peritoneal acute gout-like inflammation by regulating macrophage clearance of apoptotic neutrophils.		0.002103	1	1	TGM2
Pubmed	18299962	The endoplasmic reticulum (ER)-target protein Bik induces Hep3B cells apoptosis by the depletion of the ER Ca2+ stores.		0.002103	1	1	BIK
Pubmed	22634524	Comparative distribution of protein components of the A20 ubiquitin-editing complex in normal human brain.		0.002103	1	1	TNFAIP3
Pubmed	17250899	Involvement of the SgIGSF/Necl-2 adhesion molecule in degranulation of mesenteric mast cells.		0.002103	1	1	CADM1
Pubmed	21206085	Mucosal and systemic anti-HIV immunity controlled by A20 in mouse dendritic cells.		0.002103	1	1	TNFAIP3
Pubmed	17492651	Down-regulation of mRNAs for synaptic adhesion molecules neuroligin-2 and -3 and synCAM1 in spinal motoneurons after axotomy.		0.002103	1	1	CADM1
Pubmed	22170634	Dengue virus strain DEN2 16681 utilizes a specific glycochain of syndecan-2 proteoglycan as a receptor.		0.002103	1	1	SDC2
Pubmed	15610235	Heparanase activity is dysregulated in children with steroid-sensitive nephrotic syndrome.		0.002103	1	1	HPSE
Pubmed	18166802	Chromosomal translocations involving BCL6 in MALT lymphoma.		0.002103	1	1	BCL6
Pubmed	1478919	A novel core protein as well as polymorphic epithelial mucin carry peanut agglutinin binding sites in human gastric carcinoma cells: sequence analysis and examination of gene expression.		0.002103	1	1	CD164
Pubmed	19481478	A central nervous system-restricted isoform of the interleukin-1 receptor accessory protein modulates neuronal responses to interleukin-1.		0.002103	1	1	IL1RAP
Pubmed	12746471	Heparanase expression correlates with invasion and poor prognosis in gastric cancers.		0.002103	1	1	HPSE
Pubmed	16855356	The impact of heparanese and heparin on cancer metastasis and angiogenesis.		0.002103	1	1	HPSE
Pubmed	8097260	A 5' splice site mutation in fucosidosis.		0.002103	1	1	FUCA1
Pubmed	17360581	Pleiotrophin is a neurotrophic factor for spinal motor neurons.		0.002103	1	1	PTN
Pubmed	9305772	A novel zinc finger protein, Finb, is a transcriptional activator and localized in nuclear bodies.		0.002103	1	1	RREB1
Pubmed	22558465	Astrocyte-specific disruption of SynCAM1 signaling results in ADHD-like behavioral manifestations.		0.002103	1	1	CADM1
Pubmed	14574582	Protein 4.1B in mouse islets of Langerhans and beta-cell tumorigenesis.		0.002103	1	1	EPB41L3
Pubmed	2473026	Localization of the human type 5, tartrate-resistant acid phosphatase gene by in situ hybridization.		0.002103	1	1	ACP5
Pubmed	17515817	The presence of pleiotrophin in the human intervertebral disc is associated with increased vascularization: an immunohistologic study.		0.002103	1	1	PTN
Pubmed	10687524	Endothelial cell adhesion molecules in human dental pulp: a comparative immunohistochemical study on chronic periodontitis.		0.002103	1	1	MCAM
Pubmed	22753870	Somatic mosaicism for oncogenic NRAS mutations in juvenile myelomonocytic leukemia.		0.002103	1	1	NRAS
Pubmed	10430666	The mouse Rsk3 gene maps to the Leh66 elements carrying the t-complex responder Tcr.		0.002103	1	1	RPS6KA2
Pubmed	15919944	Complementation of human papillomavirus type 16 E6 and E7 by Jagged1-specific Notch1-phosphatidylinositol 3-kinase signaling involves pleiotropic oncogenic functions independent of CBF1;Su(H);Lag-1 activation.		0.002103	1	1	JAG1
Pubmed	12973698	IGSF4: a new intercellular adhesion molecule that is called by three names, TSLC1, SgIGSF and SynCAM, by virtue of its diverse function.		0.002103	1	1	CADM1
Pubmed	21355047	Mutant huntingtin causes defective actin remodeling during stress: defining a new role for transglutaminase 2 in neurodegenerative disease.		0.002103	1	1	TGM2
Pubmed	18421493	Serum levels of TRAP5b, a new bone resorption marker unaffected by renal dysfunction, as a useful marker of cortical bone loss in hemodialysis patients.		0.002103	1	1	ACP5
Pubmed	16973960	Regulation of dendritic-cell differentiation by bone marrow stroma via different Notch ligands.		0.002103	1	1	JAG1
Pubmed	23116943	Genetic analysis of the TBX3 gene promoter in ventricular septal defects.		0.002103	1	1	TBX3
Pubmed	19437318	Plasma heparanase as a significant marker of treatment response in children with Hodgkin lymphoma: pilot study.		0.002103	1	1	HPSE
Pubmed	11994000	Modulation of triple-helical stability and subsequent melanoma cellular responses by single-site substitution of fluoroproline derivatives.		0.002103	1	1	COL4A1
Pubmed	8923452	Expression patterns of Jagged, Delta1, Notch1, Notch2, and Notch3 genes identify ligand-receptor pairs that may function in neural development.		0.002103	1	1	JAG1
Pubmed	14612940	Expression of gicerin enhances the invasive and metastatic activities of a mouse mammary carcinoma cell line.		0.002103	1	1	MCAM
Pubmed	16429446	HPSE-1 expression and functionality in differentiating neural cells.		0.002103	1	1	HPSE
Pubmed	15862966	A20 gene expression is regulated by TNF, Vitamin D and androgen in prostate cancer cells.		0.002103	1	1	TNFAIP3
Pubmed	17724124	Nectin-like proteins mediate axon Schwann cell interactions along the internode and are essential for myelination.		0.002103	1	1	CADM1
Pubmed	20489165	Decreased S-nitrosylation of tissue transglutaminase contributes to age-related increases in vascular stiffness.		0.002103	1	1	TGM2
Pubmed	19756726	Tissue transglutaminase expression in celiac mucosa: an immunohistochemical study.		0.002103	1	1	TGM2
Pubmed	9065432	The interleukin-1 receptor accessory protein (IL-1RAcP) is essential for IL-1-induced activation of interleukin-1 receptor-associated kinase (IRAK) and stress-activated protein kinases (SAP kinases).		0.002103	1	1	IL1RAP
Pubmed	19955948	Quantitative analysis of heparanase gene expression in normal cervical, cervical intraepithelial neoplastic, and cervical carcinoma tissues.		0.002103	1	1	HPSE
Pubmed	16260618	Loss of the putative tumor suppressor band 4.1B/Dal1 gene is dispensable for normal development and does not predispose to cancer.		0.002103	1	1	EPB41L3
Pubmed	15351507	Identification of pleiotrophin in conditioned medium secreted from neural stem cells by SELDI-TOF and SELDI-tandem mass spectrometry.		0.002103	1	1	PTN
Pubmed	22808071	Accelerated resolution of AA amyloid in heparanase knockout mice is associated with matrix metalloproteases.		0.002103	1	1	HPSE
Pubmed	21880726	Interaction of nectin-like molecule 2 with integrin alpha6beta4 and inhibition of disassembly of integrin alpha6beta4 from hemidesmosomes.		0.002103	1	1	CADM1
Pubmed	9639094	LAMP-1/ESGp appears on the cell surface of single celled mouse embryos subsequent to fertilization.		0.002103	1	1	LAMP1
Pubmed	12499273	Disruption of the murine major vault protein (MVP/LRP) gene does not induce hypersensitivity to cytostatics.		0.002103	1	1	MVP
Pubmed	20577653	Candidate genes for chromosomes 6 and 10 quantitative trait loci for age-related retinal degeneration in mice.		0.002103	1	1	TNFAIP3
Pubmed	22180178	NRAS mutation status is an independent prognostic factor in metastatic melanoma.		0.002103	1	1	NRAS
Pubmed	17898543	Small artery remodeling and erythrocyte deformability in L-NAME-induced hypertension: role of transglutaminases.		0.002103	1	1	TGM2
Pubmed	20131354	Loss of transcription factor AP-2gamma/TFAP2C impairs branching morphogenesis of the murine mammary gland.		0.002103	1	1	TFAP2C
Pubmed	16159887	Dominant mutations of Col4a1 result in basement membrane defects which lead to anterior segment dysgenesis and glomerulopathy.		0.002103	1	1	COL4A1
Pubmed	19653122	The minimal Tumor Suppressor in Lung Cancer-1 promoter is restrained by an inhibitory region.		0.002103	1	1	CADM1
Pubmed	19703989	A role for CD47 in the development of experimental colitis mediated by SIRPalpha+CD103- dendritic cells.		0.002103	1	1	CD47
Pubmed	18474442	Transglutaminase 2 activity promotes membrane resealing after mechanical damage in the lung cancer cell line A549.		0.002103	1	1	TGM2
Pubmed	21566665	Keratinocyte-specific ablation of the NF-øB regulatory protein A20 (TNFAIP3) reveals a role in the control of epidermal homeostasis.		0.002103	1	1	TNFAIP3
Pubmed	6833469	Androstenedione metabolism in human alveolar macrophages.		0.002103	1	1	SRD5A1
Pubmed	15474158	Low frequency of NRAS and KRAS2 gene mutations in childhood myelodysplastic syndromes.		0.002103	1	1	NRAS
Pubmed	10753839	Transcriptional control of the human plasma membrane phospholipid scramblase 1 gene is mediated by interferon-alpha.		0.002103	1	1	PLSCR1
Pubmed	21357838	Sporadic COL4A1 mutations with extensive prenatal porencephaly resembling hydranencephaly.		0.002103	1	1	COL4A1
Pubmed	21945314	MiR-143 enhances adipogenic differentiation of 3T3-L1 cells through targeting the coding region of mouse pleiotrophin.		0.002103	1	1	PTN
Pubmed	22183397	Expression of the integrin coreceptor transglutaminase-2 in the RPE in vivo and in culture.		0.002103	1	1	TGM2
Pubmed	18776761	BCL6 expression correlates with monomorphic histology in children with posttransplantation lymphoproliferative disease.		0.002103	1	1	BCL6
Pubmed	21796842	[The secreted level of REIC protein in gastric carcinoma and its role of proliferation inhibition].		0.002103	1	1	DKK3
Pubmed	17192875	TGFBR3 loss and consequences in prostate cancer.		0.002103	1	1	TGFBR3
Pubmed	20100191	Heparanase activation induces epidermal hyperplasia, angiogenesis, lymphangiogenesis and wrinkles.		0.002103	1	1	HPSE
Pubmed	20382373	Full length amelogenin binds to cell surface LAMP-1 on tooth root/periodontium associated cells.		0.002103	1	1	LAMP1
Pubmed	12084710	Phorbol ester-regulated oligomerization of diacylglycerol kinase delta linked to its phosphorylation and translocation.		0.002103	1	1	DGKD
Pubmed	6312413	Isolation of cDNA clones for basal lamina components: type IV procollagen.		0.002103	1	1	COL4A1
Pubmed	12824922	Heparanase and tumor invasion patterns in human oral squamous cell carcinoma xenografts.		0.002103	1	1	HPSE
Pubmed	22535707	Ectopic expression of murine CD47 minimizes macrophage rejection of human hepatocyte xenografts in immunodeficient mice.		0.002103	1	1	CD47
Pubmed	20617138	Association of TNFAIP3 polymorphism with susceptibility to systemic lupus erythematosus in a Japanese population.		0.002103	1	1	TNFAIP3
Pubmed	20483768	African-derived genetic polymorphisms in TNFAIP3 mediate risk for autoimmunity.		0.002103	1	1	TNFAIP3
Pubmed	15725479	Apoptosis inducing bivalent single-chain antibody fragments against CD47 showed antitumor potency for multiple myeloma.		0.002103	1	1	CD47
Pubmed	22461697	CD47(high) expression on CD4 effectors identifies functional long-lived memory T cell progenitors.		0.002103	1	1	CD47
Pubmed	16097072	Expression of heparanase mRNA in anti-sense oligonucleotide-transfected human esophageal cancer EC9706 cells.		0.002103	1	1	HPSE
Pubmed	17389268	Targeted cardiac overexpression of A20 improves left ventricular performance and reduces compensatory hypertrophy after myocardial infarction.		0.002103	1	1	TNFAIP3
Pubmed	1670766	Isolation and characterization of cDNA clones to mouse macrophage and human endothelial cell tissue transglutaminases.		0.002103	1	1	TGM2
Pubmed	15611242	BCL-6 negatively regulates expression of the NF-kappaB1 p105/p50 subunit.		0.002103	1	1	BCL6
Pubmed	22429880	Expression of a splicing variant of the CADM1 specific to small cell lung cancer.		0.002103	1	1	CADM1
Pubmed	11123890	Identification of active-site residues of the pro-metastatic endoglycosidase heparanase.		0.002103	1	1	HPSE
Pubmed	19660100	Severe hypoxia induces chemo-resistance in clinical cervical tumors through MVP over-expression.		0.002103	1	1	MVP
Pubmed	21402931	Structure of betaglycan zona pellucida (ZP)-C domain provides insights into ZP-mediated protein polymerization and TGF-beta binding.		0.002103	1	1	TGFBR3
Pubmed	17636408	Mutant Bik gene transferred by cationic liposome inhibits peritoneal disseminated murine colon cancer.		0.002103	1	1	BIK
Pubmed	18174247	The transglutaminase 2 gene (TGM2), a potential molecular marker for chemotherapeutic drug sensitivity, is epigenetically silenced in breast cancer.		0.002103	1	1	TGM2
Pubmed	10909902	Changes in expression of the lysosomal membrane glycoprotein, LAMP-1 in interdigital regions during embryonic mouse limb development, in vivo and in vitro.		0.002103	1	1	LAMP1
Pubmed	16473473	Enhanced hippocampal GABAergic inhibition in mice overexpressing heparin-binding growth-associated molecule.		0.002103	1	1	PTN
Pubmed	11678326	Localisation of lanosterol 14alpha-demethylase in round and elongated spermatids of the mouse testis: an immunoelectron microscopic and stereological study.		0.002103	1	1	CYP51A1
Pubmed	21424539	Reactive oxygen species mediate high glucose-induced heparanase-1 production and heparan sulphate proteoglycan degradation in human and rat endothelial cells: a potential role in the pathogenesis of atherosclerosis.		0.002103	1	1	HPSE
Pubmed	21958383	Platelet membrane phospholipid asymmetry: from the characterization of a scramblase activity to the identification of an essential protein mutated in Scott syndrome.		0.002103	1	1	PLSCR1
Pubmed	19851077	Generation of human inflammation-resistant endothelial progenitor cells by A20 gene transfer.		0.002103	1	1	TNFAIP3
Pubmed	18288398	Heparanase and vascular endothelial growth factor expression in the progression of oral mucosal melanoma.		0.002103	1	1	HPSE
Pubmed	15381106	Transglutaminase 2 induces nitric oxide synthesis in BV-2 microglia.		0.002103	1	1	TGM2
Pubmed	17300670	Tumor suppressor in lung cancer-1 as a novel ameloblast adhesion molecule and its downregulation in ameloblastoma.		0.002103	1	1	CADM1
Pubmed	22276102	Discovery and validation of molecular biomarkers for colorectal adenomas and cancer with application to blood testing.		0.002103	1	1	KIAA1199
Pubmed	19192722	Deletion at Dickkopf (dkk)-3 locus (11p15.2) is related with lower lymph node metastasis and better prognosis in head and neck squamous cell carcinomas.		0.002103	1	1	DKK3
Pubmed	21780097	Molecular model of human heparanase with proposed binding mode of a heparan sulfate oligosaccharide and catalytic amino acids.		0.002103	1	1	HPSE
Pubmed	18026164	Inner ear defects and hearing loss in mice lacking the collagen receptor DDR1.		0.002103	1	1	DDR1
Pubmed	9325176	Regulation of osteoblast-specific factor-1 (OSF-1) mRNA expression by dual promoters as revealed by RT-PCR.		0.002103	1	1	PTN
Pubmed	20657552	Immunocytochemistry of CD146 is useful to discriminate between malignant pleural mesothelioma and reactive mesothelium.		0.002103	1	1	MCAM
Pubmed	7548016	Cloning of the murine counterpart of the tumor-associated antigen H-L6: epitope mapping of the human and murine L6 antigens.		0.002103	1	1	TM4SF1
Pubmed	23063768	CADM1 is expressed as multiple alternatively spliced functional and dysfunctional isoforms in human mast cells.		0.002103	1	1	CADM1
Pubmed	11742196	Germline mutations in TGM2 do not contribute to coeliac disease susceptibility in the Swedish population.		0.002103	1	1	TGM2
Pubmed	20927613	Backbone (1)H, (13)C, and (15)N assignments for the tandem ubiquitin binding domains of signal transducing adapter molecule 1.		0.002103	1	1	STAM
Pubmed	19434458	Clinicopathologic significance of KIAA1199 overexpression in human gastric cancer.		0.002103	1	1	KIAA1199
Pubmed	20798248	Post-transcriptional regulation of heparanase gene expression by a 3' AU-rich element.		0.002103	1	1	HPSE
Pubmed	14639656	Epigenetic inactivation of TSLC1 gene in nasopharyngeal carcinoma.		0.002103	1	1	CADM1
Pubmed	15517334	Immunolocalization of protein 4.1B/DAL-1 during neoplastic transformation of mouse and human intestinal epithelium.		0.002103	1	1	EPB41L3
Pubmed	20138735	Implication of the CD47 pathway in autoimmune diabetes.		0.002103	1	1	CD47
Pubmed	20486778	Combined omics analysis identifies transmembrane 4 L6 family member 1 as a surface protein marker specific to human mesenchymal stem cells.		0.002103	1	1	TM4SF1
Pubmed	12073156	Serum tartrate-resistant acid phosphatase 5b, but not 5a, correlates with other markers of bone turnover and bone mineral density.		0.002103	1	1	ACP5
Pubmed	15107415	Relationship between skeletal muscle MCT1 and accumulated exercise during voluntary wheel running.		0.002103	1	1	SLC16A1
Pubmed	12410637	Novel mesenchymal and haematopoietic cell isoforms of the SHP-2 docking receptor, PZR: identification, molecular cloning and effects on cell migration.		0.002103	1	1	MPZL1
Pubmed	10224041	Domain structure of pleiotrophin required for transformation.		0.002103	1	1	PTN
Pubmed	16378597	Stratum intermedium lineage diverges from ameloblast lineage via Notch signaling.		0.002103	1	1	JAG1
Pubmed	17551769	Altered collagen in tartrate-resistant acid phosphatase (TRAP)-deficient mice: a role for TRAP in bone collagen metabolism.		0.002103	1	1	ACP5
Pubmed	18691225	Secreted CREG inhibits cell proliferation mediated by mannose 6-phosphate/insulin-like growth factor II receptor in NIH3T3 fibroblasts.		0.002103	1	1	CREG1
Pubmed	11427524	Soluble Jagged 1 represses the function of its transmembrane form to induce the formation of the Src-dependent chord-like phenotype.		0.002103	1	1	JAG1
Pubmed	3131762	Molecular cloning of cDNAs encoding lamp A, a human lysosomal membrane glycoprotein with apparent Mr approximately equal to 120,000.		0.002103	1	1	LAMP1
Pubmed	11857798	Conditional inactivation of transcription factor AP-2gamma by using the Cre/loxP recombination system.		0.002103	1	1	TFAP2C
Pubmed	11869041	The role of tissue transglutaminase (transglutaminase type II) for the intestinal manifestations of murine semi-allogenic graft-versus-host disease.		0.002103	1	1	TGM2
Pubmed	12351399	Mechanisms of CD47-induced caspase-independent cell death in normal and leukemic cells: link between phosphatidylserine exposure and cytoskeleton organization.		0.002103	1	1	CD47
Pubmed	16157444	Upregulation of the KIAA1199 gene is associated with cellular mortality.		0.002103	1	1	KIAA1199
Pubmed	12820342	Tartrate-resistant acid phosphatase 5B is a specific and sensitive marker of bone resorption.		0.002103	1	1	ACP5
Pubmed	20375924	TSLC1 gene silencing in cutaneous melanoma.		0.002103	1	1	CADM1
Pubmed	17696175	COL4A1 mutation in Axenfeld-Rieger anomaly with leukoencephalopathy and stroke.		0.002103	1	1	COL4A1
Pubmed	9178751	Fetal death in mice lacking 5alpha-reductase type 1 caused by estrogen excess.		0.002103	1	1	SRD5A1
Pubmed	21189255	Dual functions of T-box 3 (Tbx3) in the control of self-renewal and extraembryonic endoderm differentiation in mouse embryonic stem cells.		0.002103	1	1	TBX3
Pubmed	19765559	T-box 3 is expressed in the adult mouse hypothalamus and medulla.		0.002103	1	1	TBX3
Pubmed	21575986	Heparanase affects secretory granule homeostasis of murine mast cells through degrading heparin.		0.002103	1	1	HPSE
Pubmed	2339109	Structural and biochemical properties of cloned and expressed human and rat steroid 5 alpha-reductases.		0.002103	1	1	SRD5A1
Pubmed	1328989	Overexpression of the N-ras proto-oncogene, not somatic mutational activation, associated with malignant tumors in transgenic mice.		0.002103	1	1	NRAS
Pubmed	10679295	A non-transmembrane form of Jagged-1 regulates the formation of matrix-dependent chord-like structures.		0.002103	1	1	JAG1
Pubmed	22040217	Novel and recurrent JAG1 mutations in patients with tetralogy of Fallot.		0.002103	1	1	JAG1
Pubmed	3379041	Structure of the amino-terminal portion of the murine alpha 1(IV) collagen chain and the corresponding region of the gene.		0.002103	1	1	COL4A1
Pubmed	22471946	Syndecan-2 promotes perineural invasion and cooperates with K-ras to induce an invasive pancreatic cancer cell phenotype.		0.002103	1	1	SDC2
Pubmed	11883932	Osmotic resistance of high-density erythrocytes in transglutaminase 2-deficient mice.		0.002103	1	1	TGM2
Pubmed	18688035	Tissue transglutaminase contributes to interstitial renal fibrosis by favoring accumulation of fibrillar collagen through TGF-beta activation and cell infiltration.		0.002103	1	1	TGM2
Pubmed	19782948	Endothelial CD146 is required for in vitro tumor-induced angiogenesis: the role of a disulfide bond in signaling and dimerization.		0.002103	1	1	MCAM
Pubmed	12855661	Tumor-associated antigen L6 and the invasion of human lung cancer cells.		0.002103	1	1	TM4SF1
Pubmed	22487239	Functional analysis of the Notch ligand Jagged1 missense mutant proteins underlying Alagille syndrome.		0.002103	1	1	JAG1
Pubmed	12399463	Betaglycan expression is transcriptionally up-regulated during skeletal muscle differentiation. Cloning of murine betaglycan gene promoter and its modulation by MyoD, retinoic acid, and transforming growth factor-beta.		0.002103	1	1	TGFBR3
Pubmed	10094192	Spectrum of mutations in fucosidosis.		0.002103	1	1	FUCA1
Pubmed	12595258	Crystal structure of Schizosaccharomyces pombe riboflavin kinase reveals a novel ATP and riboflavin-binding fold.		0.002103	1	1	RFK
Pubmed	16200454	Localisation of high acid phosphotyrosine phosphatase activity in afferent arterioles and glomeruli of human kidney.		0.002103	1	1	ACP5
Pubmed	19278990	Transglutaminase-2 regulation by arecoline in gingival fibroblasts.		0.002103	1	1	TGM2
Pubmed	22285182	Targeting A20 enhances TRAIL-induced apoptosis in hepatocellular carcinoma cells.		0.002103	1	1	TNFAIP3
Pubmed	16613887	Mutational analysis of the betaglycan gene-coding region in susceptibility for ovarian failure.		0.002103	1	1	TGFBR3
Pubmed	20479255	Synaptic cell adhesion molecule SynCAM 1 is a target for polysialylation in postnatal mouse brain.		0.002103	1	1	CADM1
Pubmed	19962968	Syndecan-2 regulates cell migration in colon cancer cells through Tiam1-mediated Rac activation.		0.002103	1	1	SDC2
Pubmed	17135401	CD47 promotes neuronal development through Src- and FRG/Vav2-mediated activation of Rac and Cdc42.		0.002103	1	1	CD47
Pubmed	10862785	IL-4 gene therapy for collagen arthritis suppresses synovial IL-17 and osteoprotegerin ligand and prevents bone erosion.		0.002103	1	1	ACP5
Pubmed	15183101	Distribution of syndecans 1-4 within the anterior segment of the human eye: expression of a variant syndecan-3 and matrix-associated syndecan-2.		0.002103	1	1	SDC2
Pubmed	20133910	Development of the pacemaker tissues of the heart.		0.002103	1	1	TBX3
Pubmed	10786622	cDNA cloning of the mammalian sterol C5-desaturase and the expression in yeast mutant.		0.002103	1	1	SC5DL
Pubmed	9892180	A novel member of the NF2/ERM/4.1 superfamily with growth suppressing properties in lung cancer.		0.002103	1	1	EPB41L3
Pubmed	16151532	Human alpha1 type IV collagen NC1 domain exhibits distinct antiangiogenic activity mediated by alpha1beta1 integrin.		0.002103	1	1	COL4A1
Pubmed	16720350	Changes in gene expression with increased transglutaminase 2 in a SH-SY5Y cell line.		0.002103	1	1	TGM2
Pubmed	21615881	Clinical outcome and pathological features associated with NRAS mutation in cutaneous melanoma.		0.002103	1	1	NRAS
Pubmed	20864802	Transglutaminase-mediated oligomerization promotes osteoblast adhesive properties of osteopontin and bone sialoprotein.		0.002103	1	1	TGM2
Pubmed	20578081	Association of heparanase gene (HPSE-1) single nucleotide polymorphisms with gastric cancer.		0.002103	1	1	HPSE
Pubmed	8995771	Mapping of the rat Ptn gene to chromosome 4.		0.002103	1	1	PTN
Pubmed	17467664	Downregulating the expression of heparanase inhibits the invasion, angiogenesis and metastasis of human hepatocellular carcinoma.		0.002103	1	1	HPSE
Pubmed	19292917	Analysis of TNFAIP3, a feedback inhibitor of nuclear factor-kappaB and the neighbor intergenic 6q23 region in rheumatoid arthritis susceptibility.		0.002103	1	1	TNFAIP3
Pubmed	22815286	Endothelial CD47 promotes vascular endothelial-cadherin tyrosine phosphorylation and participates in T cell recruitment at sites of inflammation in vivo.		0.002103	1	1	CD47
Pubmed	15645118	Selective heparanase localization in malignant melanoma.		0.002103	1	1	HPSE
Pubmed	22130161	Correlation of NRAS mutations with clinical response to high-dose IL-2 in patients with advanced melanoma.		0.002103	1	1	NRAS
Pubmed	9462829	CD146: biosynthesis and production of a soluble form in human cultured endothelial cells.		0.002103	1	1	MCAM
Pubmed	19060246	Pleiotrophin produced by multiple myeloma induces transdifferentiation of monocytes into vascular endothelial cells: a novel mechanism of tumor-induced vasculogenesis.		0.002103	1	1	PTN
Pubmed	18836851	Discoidin domain receptor 1, a tyrosine kinase receptor, is upregulated in an experimental model of remyelination and during oligodendrocyte differentiation in vitro.		0.002103	1	1	DDR1
Pubmed	22936803	Ubiquitin E3 ligase A20 facilitates processing microbial product in nasal epithelial cells.		0.002103	1	1	TNFAIP3
Pubmed	12497640	Identification of 36 novel Jagged1 (JAG1) mutations in patients with Alagille syndrome.		0.002103	1	1	JAG1
Pubmed	1281988	A mutation generating a stop codon in the alpha-L-fucosidase gene of a fucosidosis patient.		0.002103	1	1	FUCA1
Pubmed	19319568	Esophageal melanomas harbor frequent NRAS mutations unlike melanomas of other mucosal sites.		0.002103	1	1	NRAS
Pubmed	21625233	Tumor suppressor TNFAIP3 (A20) is frequently deleted in SÈzary syndrome.		0.002103	1	1	TNFAIP3
Pubmed	20097676	Splice variants of enigma homolog, differentially expressed during heart development, promote or prevent hypertrophy.		0.002103	1	1	PDLIM5
Pubmed	16621624	In vitro expansion of long-term repopulating hematopoietic stem cells in the presence of immobilized Jagged-1 and early acting cytokines.		0.002103	1	1	JAG1
Pubmed	15665111	Platelet homeostasis is regulated by platelet expression of CD47 under normal conditions and in passive immune thrombocytopenia.		0.002103	1	1	CD47
Pubmed	19542446	Notch ligands expressed by follicular dendritic cells protect germinal center B cells from apoptosis.		0.002103	1	1	JAG1
Pubmed	12949353	Monocarboxylate transporter 1 mediates biotin uptake in human peripheral blood mononuclear cells.		0.002103	1	1	SLC16A1
Pubmed	22051146	Increased expression of CD146 and microvessel density (MVD) in invasive micropapillary carcinoma of the breast: Comparative study with invasive ductal carcinoma-not otherwise specified.		0.002103	1	1	MCAM
Pubmed	1701634	Isolation of mouse and human cDNA clones encoding a protein expressed specifically in osteoblasts and brain tissues.		0.002103	1	1	PTN
Pubmed	11986335	Multidrug resistance related molecules in human and murine lung.		0.002103	1	1	MVP
Pubmed	18160688	COL4A1 mutations and hereditary angiopathy, nephropathy, aneurysms, and muscle cramps.		0.002103	1	1	COL4A1
Pubmed	22719918	An artificial miRNA against HPSE suppresses melanoma invasion properties, correlating with a down-regulation of chemokines and MAPK phosphorylation.		0.002103	1	1	HPSE
Pubmed	15528363	The 3' untranslated region of the membrane-bound IL-1R accessory protein mRNA confers tissue-specific destabilization.		0.002103	1	1	IL1RAP
Pubmed	9344675	Cloning, structural organization analysis, and chromosomal assignment of the human gene for the neurosecretory protein VGF.		0.002103	1	1	VGF
Pubmed	19887782	Sustained expression of GRAIL during hematopoiesis results in dysregulated differentiation.		0.002103	1	1	RNF128
Pubmed	18657508	Paired receptor specificity explained by structures of signal regulatory proteins alone and complexed with CD47.		0.002103	1	1	CD47
Pubmed	19406828	Inverse correlation between HPSE gene single nucleotide polymorphisms and heparanase expression: possibility of multiple levels of heparanase regulation.		0.002103	1	1	HPSE
Pubmed	12660161	Regulation of cell-cell interactions by phosphatidic acid phosphatase 2b/VCIP.		0.002103	1	1	PPAP2B
Pubmed	12368090	Transglutaminase 2: an enigmatic enzyme with diverse functions.		0.002103	1	1	TGM2
Pubmed	3304292	Isolation of the Candida tropicalis gene for P450 lanosterol demethylase and its expression in Saccharomyces cerevisiae.		0.002103	1	1	CYP51A1
Pubmed	22289924	Clinical significance of CADM1/TSLC1/IgSF4 expression in adult T-cell leukemia/lymphoma.		0.002103	1	1	CADM1
Pubmed	17440814	Tissue transglutaminase induces the release of apoptosis inducing factor and results in apoptotic death of pancreatic cancer cells.		0.002103	1	1	TGM2
Pubmed	21750866	NRAS and BRAF mutation frequency in primary oral mucosal melanoma.		0.002103	1	1	NRAS
Pubmed	9521871	Cloning and characterization of a novel gene (TM7SF1) encoding a putative seven-pass transmembrane protein that is upregulated during kidney development.		0.002103	1	1	GPR137B
Pubmed	20935202	BCL6 is required for differentiation of Ig-like transcript 3-Fc-induced CD8+ T suppressor cells.		0.002103	1	1	BCL6
Pubmed	12021781	Role for Bcl-6 in the generation and maintenance of memory CD8+ T cells.		0.002103	1	1	BCL6
Pubmed	19705759	[Analysis of changes induced by oncogene N-RAS expression in pattern and distribution of pseudopodial activity of fibroblasts].		0.002103	1	1	NRAS
Pubmed	21490396	Heparanase powers a chronic inflammatory circuit that promotes colitis-associated tumorigenesis in mice.		0.002103	1	1	HPSE
Pubmed	1394148	An ovarian tumor marker with homology to vaccinia virus contains an IgV-like region and multiple transmembrane domains.		0.002103	1	1	CD47
Pubmed	18320034	Monomeric tartrate resistant acid phosphatase induces insulin sensitive obesity.		0.002103	1	1	ACP5
Pubmed	21753153	Targeting the notch ligand JAGGED1 in both tumor cells and stroma in ovarian cancer.		0.002103	1	1	JAG1
Pubmed	19221091	Identification of MCAM/CD146 as the target antigen of a human monoclonal antibody that recognizes both epithelioid and sarcomatoid types of mesothelioma.		0.002103	1	1	MCAM
Pubmed	17041758	Syndecan-2 expression increases serum-withdrawal-induced apoptosis, mediated by re-distribution of Fas into lipid rafts, in stably transfected Swiss 3T3 cells.		0.002103	1	1	SDC2
Pubmed	19850519	MCT1 genetic polymorphism influence in high intensity circuit training: a pilot study.		0.002103	1	1	SLC16A1
Pubmed	18467499	Upregulation of GRAIL is associated with remission of ulcerative colitis.		0.002103	1	1	RNF128
Pubmed	21958553	Decreased concentrations of soluble interleukin-1 receptor accessory protein levels in the peritoneal fluid of women with endometriosis.		0.002103	1	1	IL1RAP
Pubmed	15993892	Crystal structures of recombinant human purple Acid phosphatase with and without an inhibitory conformation of the repression loop.		0.002103	1	1	ACP5
Pubmed	19379553	[Bcl-6 expression in K562 cells and its role in mechanism underlying induced differentiation into various myelocytic lineages].		0.002103	1	1	BCL6
Pubmed	18812315	Heparanase stimulation of protease expression implicates it as a master regulator of the aggressive tumor phenotype in myeloma.		0.002103	1	1	HPSE
Pubmed	12528814	Transglutaminase cross-links in intranuclear inclusions in Huntington disease.		0.002103	1	1	TGM2
Pubmed	19140222	Tbx3 promotes liver bud expansion during mouse development by suppression of cholangiocyte differentiation.		0.002103	1	1	TBX3
Pubmed	20631166	The neuropeptide VGF is reduced in human bipolar postmortem brain and contributes to some of the behavioral and molecular effects of lithium.		0.002103	1	1	VGF
Pubmed	19331172	Serum stimulates Pleiotrophin gene expression in an AP-1-dependent manner in human endothelial and glioblastoma cells.		0.002103	1	1	PTN
Pubmed	19165919	Multiple polymorphisms in the TNFAIP3 region are independently associated with systemic lupus erythematosus.		0.002103	1	1	TNFAIP3
Pubmed	10864439	Characterization of the mouse lanosterol 14alpha-demethylase (CYP51), a new member of the evolutionarily most conserved cytochrome P450 family.		0.002103	1	1	CYP51A1
Pubmed	16136905	[The effect of monocarboxylate transporter gene on the regulation of pHi and growth character in cancer cells].		0.002103	1	1	SLC16A1
Pubmed	11414790	Enhanced hippocampal long-term potentiation in mice lacking heparin-binding growth-associated molecule.		0.002103	1	1	PTN
Pubmed	21217755	Tartrate-resistant acid phosphatase deficiency causes a bone dysplasia with autoimmunity and a type I interferon expression signature.		0.002103	1	1	ACP5
Pubmed	19780835	The tetralogy of Fallot-associated G274D mutation impairs folding of the second epidermal growth factor repeat in Jagged-1.		0.002103	1	1	JAG1
Pubmed	11023673	Cytokine regulation of syndecan expression in cells of liver origin.		0.002103	1	1	SDC2
Pubmed	22220472	Physiopathological roles of human transglutaminase 2.		0.002103	1	1	TGM2
Pubmed	17259178	GRAIL is up-regulated in CD4+ CD25+ T regulatory cells and is sufficient for conversion of T cells to a regulatory phenotype.		0.002103	1	1	RNF128
Pubmed	15611056	Structural diversities of active site in clinical azole-bound forms between sterol 14alpha-demethylases (CYP51s) from human and Mycobacterium tuberculosis.		0.002103	1	1	CYP51A1
Pubmed	11936877	The angiogenic factor heparin affin regulatory peptide (HARP) induces proliferation of human peripheral blood mononuclear cells.		0.002103	1	1	PTN
Pubmed	17415755	Expression of major vault protein gene in osteosarcoma patients.		0.002103	1	1	MVP
Pubmed	15460447	Tissue transglutaminase is not involved in the aggregate formation of stably expressed alpha-synuclein in SH-SY5Y human neuroblastoma cells.		0.002103	1	1	TGM2
Pubmed	21857161	Distinct requirements of hematopoietic stem cell activity and Nras G12D signaling in different cell types during leukemogenesis.		0.002103	1	1	NRAS
Pubmed	19995226	MS-MLPA reveals progressive age-dependent promoter methylation of tumor suppressor genes and possible role of IGSF4 gene in colorectal carcinogenesis of microsatellite instable tumors.		0.002103	1	1	CADM1
Pubmed	10404077	Adult T-cell leukemia cells over-express the multidrug-resistance-protein (MRP) and lung-resistance-protein (LRP) genes.		0.002103	1	1	MVP
Pubmed	8663431	Isolation of an erythrocyte membrane protein that mediates Ca2+-dependent transbilayer movement of phospholipid.		0.002103	1	1	PLSCR1
Pubmed	12050160	The tumor suppressor protein TSLC1 is involved in cell-cell adhesion.		0.002103	1	1	CADM1
Pubmed	10533607	The role of Bcl6 in mature cardiac myocytes.		0.002103	1	1	BCL6
Pubmed	20558831	COL4A1 mutations as a monogenic cause of cerebral small vessel disease: a systematic review.		0.002103	1	1	COL4A1
Pubmed	11821949	The gene for interleukin-21 receptor is the partner of BCL6 in t(3;16)(q27;p11), which is recurrently observed in diffuse large B-cell lymphoma.		0.002103	1	1	BCL6
Pubmed	11911418	A polymorphism in the BCL-6 gene is associated with follicle center lymphoma.		0.002103	1	1	BCL6
Pubmed	12153520	Molecular cloning and functional characterization of the pig homologue of integrin-associated protein (IAP/CD47).		0.002103	1	1	CD47
Pubmed	20075159	Genetic variations in the heparanase gene (HPSE) associate with increased risk of GVHD following allogeneic stem cell transplantation: effect of discrepancy between recipients and donors.		0.002103	1	1	HPSE
Pubmed	22623711	Expression of the autoimmunity associated TNFAIP3 is increased in rheumatoid arthritis but does not differ according to genotype at 6q23.		0.002103	1	1	TNFAIP3
Pubmed	17634531	Tamoxifen induces heparanase expression in estrogen receptor-positive breast cancer.		0.002103	1	1	HPSE
Pubmed	12496470	Cellular adhesion pathways and metastatic potential of human melanoma.		0.002103	1	1	MCAM
Pubmed	15691824	External GTP-bound transglutaminase 2 is a molecular switch for chondrocyte hypertrophic differentiation and calcification.		0.002103	1	1	TGM2
Pubmed	12564925	Palmitoylation of phospholipid scramblase 1 controls its distribution between nucleus and plasma membrane.		0.002103	1	1	PLSCR1
Pubmed	19779459	The mechanism of vault opening from the high resolution structure of the N-terminal repeats of MVP.		0.002103	1	1	MVP
Pubmed	8226977	Molecular cloning of trkE, a novel trk-related putative tyrosine kinase receptor isolated from normal human keratinocytes and widely expressed by normal human tissues.		0.002103	1	1	DDR1
Pubmed	20683009	Epithelial and stromal expression of syndecan-2 in pancreatic carcinoma.		0.002103	1	1	SDC2
Pubmed	3817676	alpha-L-fucosidase phenotyping in human tissues, dental pulps and hair roots.		0.002103	1	1	FUCA1
Pubmed	14767340	Decreased expression of REIC/Dkk-3 in human renal clear cell carcinoma.		0.002103	1	1	DKK3
Pubmed	8663499	A20 blocks endothelial cell activation through a NF-kappaB-dependent mechanism.		0.002103	1	1	TNFAIP3
Pubmed	22009724	Heparanase is highly expressed and regulates proliferation in GH-secreting pituitary tumor cells.		0.002103	1	1	HPSE
Pubmed	19885619	REIC/Dkk-3 stable transfection reduces the malignant phenotype of mouse prostate cancer RM9 cells.		0.002103	1	1	DKK3
Pubmed	17047080	Regulation of expression of BIK proapoptotic protein in human breast cancer cells: p53-dependent induction of BIK mRNA by fulvestrant and proteasomal degradation of BIK protein.		0.002103	1	1	BIK
Pubmed	19643665	The ubiquitin-editing enzyme A20 (TNFAIP3) is a central regulator of immunopathology.		0.002103	1	1	TNFAIP3
Pubmed	21263000	Noonan syndrome gain-of-function mutations in NRAS cause zebrafish gastrulation defects.		0.002103	1	1	NRAS
Pubmed	22220475	Transglutaminase 2 at the crossroads between cell death and survival.		0.002103	1	1	TGM2
Pubmed	20451610	Transglutaminase 2 protects against ischemic stroke.		0.002103	1	1	TGM2
Pubmed	21323747	Expression of REIC/Dkk-3 in normal and hyperproliferative epidermis.		0.002103	1	1	DKK3
Pubmed	7912692	The human tissue transglutaminase gene maps on chromosome 20q12 by in situ fluorescence hybridization.		0.002103	1	1	TGM2
Pubmed	10626250	Regulation of lymphocyte cell fate decisions and lymphomagenesis by BCL-6.		0.002103	1	1	BCL6
Pubmed	11573245	Expression of different NF-kappaB pathway genes in dendritic cells (DCs) or macrophages assessed by gene expression profiling.		0.002103	1	1	TNFAIP3
Pubmed	15983219	Heparanase-1 gene expression and regulation by high glucose in renal epithelial cells: a potential role in the pathogenesis of proteinuria in diabetic patients.		0.002103	1	1	HPSE
Pubmed	18197271	A major single nucleotide polymorphism of the PDLIM5 gene associated with recurrent major depressive disorder.		0.002103	1	1	PDLIM5
Pubmed	20805474	Isolation and killing of candidate chronic myeloid leukemia stem cells by antibody targeting of IL-1 receptor accessory protein.		0.002103	1	1	IL1RAP
Pubmed	11999354	The soluble Notch ligand, Jagged-1, inhibits proliferation of CD34+ macrophage progenitors.		0.002103	1	1	JAG1
Pubmed	19782187	Spectrofluorimetric method for measuring the activity of the enzyme alpha-L-fucosidase using the ion associate of 2-chloro-4-nitro phenol-rhodamine-B.		0.002103	1	1	FUCA1
Pubmed	22783964	Implications of pleiotrophin in human PC3 prostate cancer cell growth in vivo.		0.002103	1	1	PTN
Pubmed	7585126	The drug resistance-related protein LRP is the human major vault protein.		0.002103	1	1	MVP
Pubmed	16044170	Gene expression and association analyses of LIM (PDLIM5) in bipolar disorder and schizophrenia.		0.002103	1	1	PDLIM5
Pubmed	22319575	Activation and inhibition of transglutaminase 2 in mice.		0.002103	1	1	TGM2
Pubmed	17982057	Dual role of melanoma cell adhesion molecule (MCAM)/CD146 in lymphocyte endothelium interaction: MCAM/CD146 promotes rolling via microvilli induction in lymphocyte and is an endothelial adhesion receptor.		0.002103	1	1	MCAM
Pubmed	16370372	Monocarboxylate transporter MCT1 is a target for immunosuppression.		0.002103	1	1	SLC16A1
Pubmed	20309870	Heparanase in primary human osteoblasts.		0.002103	1	1	HPSE
Pubmed	20150893	VHS domains of ESCRT-0 cooperate in high-avidity binding to polyubiquitinated cargo.		0.002103	1	1	STAM
Pubmed	3174652	Derived protein sequence, oligosaccharides, and membrane insertion of the 120-kDa lysosomal membrane glycoprotein (lgp120): identification of a highly conserved family of lysosomal membrane glycoproteins.		0.002103	1	1	LAMP1
Pubmed	12065771	Heparanase: a key enzyme in invasion and metastasis of gastric carcinoma.		0.002103	1	1	HPSE
Pubmed	8124722	Molecular characterization of a membrane transporter for lactate, pyruvate, and other monocarboxylates: implications for the Cori cycle.		0.002103	1	1	SLC16A1
Pubmed	22281667	Co-expression of monocarboxylate transporter 1 (MCT1) and its chaperone (CD147) is associated with low survival in patients with gastrointestinal stromal tumors (GISTs).		0.002103	1	1	SLC16A1
Pubmed	17609251	Identification of two GTP-independent alternatively spliced forms of tissue transglutaminase in human leukocytes, vascular smooth muscle, and endothelial cells.		0.002103	1	1	TGM2
Pubmed	21356365	Discoidin domain receptor 1: isoform expression and potential functions in cirrhotic human liver.		0.002103	1	1	DDR1
Pubmed	16581280	The 'metabolon,' CD47, and the 'phagocytic synapse': molecular co-localization and species divergence.		0.002103	1	1	CD47
Pubmed	11274171	Targeted inactivation of Gh/tissue transglutaminase II.		0.002103	1	1	TGM2
Pubmed	7874128	A missense mutation (S63L) in alpha-L-fucosidase is responsible for fucosidosis in an Italian patient.		0.002103	1	1	FUCA1
Pubmed	11695215	Hematopoietic switch from lymphoid to granulocytic development in 3LL tumor-bearing mice.		0.002103	1	1	NRAS
Pubmed	15362860	Cell-surface-associated tissue transglutaminase is a target of MMP-2 proteolysis.		0.002103	1	1	TGM2
Pubmed	7795234	BCL-6 gene product, a 92- to 98-kD nuclear phosphoprotein, is highly expressed in germinal center B cells and their neoplastic counterparts.		0.002103	1	1	BCL6
Pubmed	21129482	Transglutaminase 2 regulates early chondrogenesis and glycosaminoglycan synthesis.		0.002103	1	1	TGM2
Pubmed	18202319	Transglutaminase 2 is central to induction of the arterial calcification program by smooth muscle cells.		0.002103	1	1	TGM2
Pubmed	17027756	Transcriptional activation of the proapoptotic bik gene by E2F proteins in cancer cells.		0.002103	1	1	BIK
Pubmed	20522249	Survival and function of CD47-deficient thymic grafts in mice.		0.002103	1	1	CD47
Pubmed	12832399	Opposing roles of Ras/Raf oncogenes and the MEK1/ERK signaling module in regulation of expression and adhesive function of surface transglutaminase.		0.002103	1	1	TGM2
Pubmed	22289198	Implication of the VGF-derived peptide TLQP-21 in mouse acute and chronic stress responses.		0.002103	1	1	VGF
Pubmed	4400474	Localization of the reduced nicotinamide adenine dinucleotide phosphate: 4 -3-ketosteroid 5 -oxidoreductase in the nuclear membrane of the rat ventral prostate.		0.002103	1	1	SRD5A1
Pubmed	22473694	The clinicopathological significance of REIC expression in colorectal carcinomas.		0.002103	1	1	DKK3
Pubmed	21304968	Cytosolic guanine nucledotide binding deficient form of transglutaminase 2 (R580a) potentiates cell death in oxygen glucose deprivation.		0.002103	1	1	TGM2
Pubmed	21042779	Internalization of REIC/Dkk-3 protein by induced pluripotent stem cell-derived embryoid bodies and extra-embryonic tissues.		0.002103	1	1	DKK3
Pubmed	22865636	TBX3 promotes human embryonic stem cell proliferation and neuroepithelial differentiation in a differentiation stage-dependent manner.		0.002103	1	1	TBX3
Pubmed	11779847	Cloning and characterization of the human heparanase-1 (HPR1) gene promoter: role of GA-binding protein and Sp1 in regulating HPR1 basal promoter activity.		0.002103	1	1	HPSE
Pubmed	9207801	Mutations in human TBX3 alter limb, apocrine and genital development in ulnar-mammary syndrome.		0.002103	1	1	TBX3
Pubmed	21500141	Fetal origin of brain damage in 2 infants with a COL4A1 mutation: fetal and neonatal MRI.		0.002103	1	1	COL4A1
Pubmed	12649809	Conditional JAG1 mutation shows the developing heart is more sensitive than developing liver to JAG1 dosage.		0.002103	1	1	JAG1
Pubmed	21271221	Aberrant methylation of the CADM1 promoter is associated with poor prognosis in hepatocellular carcinoma treated with liver transplantation.		0.002103	1	1	CADM1
Pubmed	14631123	Increase in transglutaminase 2 in idiopathic inflammatory myopathies.		0.002103	1	1	TGM2
Pubmed	18023033	Upregulation of discoidin domain receptor 2 in nasopharyngeal carcinoma.		0.002103	1	1	DDR1
Pubmed	18065762	Identification of disulfide-linked dimers of the receptor tyrosine kinase DDR1.		0.002103	1	1	DDR1
Pubmed	18560403	Collagen IV levels are elevated in the serum of patients with primary breast cancer compared to healthy volunteers.		0.002103	1	1	COL4A1
Pubmed	20192945	The neurotrophic factor pleiotrophin modulates amphetamine-seeking behaviour and amphetamine-induced neurotoxic effects: evidence from pleiotrophin knockout mice.		0.002103	1	1	PTN
Pubmed	11776869	[Type IV collagen and C-erbB-2 expression in oral candidal leukoplakia].		0.002103	1	1	COL4A1
Pubmed	16914133	Involvement of Pleiotrophin in CNTF-mediated differentiation of the late retinal progenitor cells.		0.002103	1	1	PTN
Pubmed	12527383	Differential incorporation of biotinylated polyamines by transglutaminase 2.		0.002103	1	1	TGM2
Pubmed	22579636	Role of tartrate-resistant acid phosphatase (TRAP) in long bone development.		0.002103	1	1	ACP5
Pubmed	7596809	Characterisation of a novel minisatellite that provides multiple splice donor sites in an interferon-induced transcript.		0.002103	1	1	IFI6
Pubmed	20927484	Identification of phospholipid scramblase 1 as a biomarker and determination of its prognostic value for colorectal cancer.		0.002103	1	1	PLSCR1
Pubmed	21784138	Basal transcription of the human TBX3 gene, a key developmental regulator which is overexpressed in several cancers, requires functional NF-Y and Sp1 sites.		0.002103	1	1	TBX3
Pubmed	10390538	A human Raf-responsive zinc-finger protein that binds to divergent sequences.		0.002103	1	1	RREB1
Pubmed	22342889	Inhibition of Hepatitis B virus replication by phospholipid scramblase 1 in vitro and in vivo.		0.002103	1	1	PLSCR1
Pubmed	16481288	Construction of recombinant plasmid and prokaryotic expression in E. coli and biological activity analysis of human placenta arresten gene.		0.002103	1	1	COL4A1
Pubmed	22876308	Nras overexpression results in granulocytosis, T-cell expansion and early lethality in mice.		0.002103	1	1	NRAS
Pubmed	8408430	Structural characterisation of native and recombinant forms of the neurotrophic cytokine MK.		0.002103	1	1	PTN
Pubmed	16816117	A20, a modulator of smooth muscle cell proliferation and apoptosis, prevents and induces regression of neointimal hyperplasia.		0.002103	1	1	TNFAIP3
Pubmed	16612000	Disruption of spermatogenic cell adhesion and male infertility in mice lacking TSLC1/IGSF4, an immunoglobulin superfamily cell adhesion molecule.		0.002103	1	1	CADM1
Pubmed	8050590	The N-terminal region of the alpha-subunit of the TRAP complex has a conserved cluster of negative charges.		0.002103	1	1	SSR1
Pubmed	18332875	Expression of cell adhesion molecule 1 in malignant pleural mesothelioma as a cause of efficient adhesion and growth on mesothelium.		0.002103	1	1	CADM1
Pubmed	12442286	DHPLC mutation analysis of Jagged1 (JAG1) reveals six novel mutations in Australian alagille syndrome patients.		0.002103	1	1	JAG1
Pubmed	22084409	IGSF4 is a novel TCR ø-chain-interacting protein that enhances TCR-mediated signaling.		0.002103	1	1	CADM1
Pubmed	21385059	Heparanase modulation of early growth response gene expression.		0.002103	1	1	HPSE
Pubmed	17317786	Col4a1 mutation causes endoplasmic reticulum stress and genetically modifiable ocular dysgenesis.		0.002103	1	1	COL4A1
Pubmed	8389478	LY191704: a selective, nonsteroidal inhibitor of human steroid 5 alpha-reductase type 1.		0.002103	1	1	SRD5A1
Pubmed	19157148	[The expression and potentially clinical significance of heparanase in nasopharyngeal carcinoma].		0.002103	1	1	HPSE
Pubmed	19840616	COL4A1 mutation in preterm intraventricular hemorrhage.		0.002103	1	1	COL4A1
Pubmed	21196314	TNF-alpha mediated NF-kappaB activation is constantly extended by transglutaminase 2.		0.002103	1	1	TGM2
Pubmed	16441976	Does higher red blood cell (RBC) lactate transporter activity explain impaired RBC deformability in sickle cell trait?		0.002103	1	1	SLC16A1
Pubmed	18329709	Trophoblast-derived heparanase is not required for invasion.		0.002103	1	1	HPSE
Pubmed	18267954	CREG promotes a mature smooth muscle cell phenotype and reduces neointimal formation in balloon-injured rat carotid artery.		0.002103	1	1	CREG1
Pubmed	16456531	Engagement of CD47 inhibits the contact hypersensitivity response via the suppression of motility and B7 expression by Langerhans cells.		0.002103	1	1	CD47
Pubmed	14565844	Activator protein-2gamma (AP-2gamma) expression is specifically induced by oestrogens through binding of the oestrogen receptor to a canonical element within the 5'-untranslated region.		0.002103	1	1	TFAP2C
Pubmed	16394014	Human lung mast cells adhere to human airway smooth muscle, in part, via tumor suppressor in lung cancer-1.		0.002103	1	1	CADM1
Pubmed	11867764	Conserved tryptophan in the core domain of transglutaminase is essential for catalytic activity.		0.002103	1	1	TGM2
Pubmed	12243748	Osteoclasts from mice deficient in tartrate-resistant acid phosphatase have altered ruffled borders and disturbed intracellular vesicular transport.		0.002103	1	1	ACP5
Pubmed	12799182	RA175, which is the mouse ortholog of TSLC1, a tumor suppressor gene in human lung cancer, is a cell adhesion molecule.		0.002103	1	1	CADM1
Pubmed	20096396	Association of JAG1 with bone mineral density and osteoporotic fractures: a genome-wide association study and follow-up replication studies.		0.002103	1	1	JAG1
Pubmed	22406787	Analysis of the genotype of diacylglycerol kinase delta single-nucleotide polymorphisms in Parkinson disease in the Han Chinese population.		0.002103	1	1	DGKD
Pubmed	11882670	Substrate-induced regulation of the human colonic monocarboxylate transporter, MCT1.		0.002103	1	1	SLC16A1
Pubmed	22198379	Complete transglutaminase 2 ablation results in reduced stroke volumes and astrocytes that exhibit increased survival in response to ischemia.		0.002103	1	1	TGM2
Pubmed	20167557	Roles of pleiotrophin in tumor growth and angiogenesis.		0.002103	1	1	PTN
Pubmed	17035092	Expression of human liver HSPGs on acute myeloid leukemia.		0.002103	1	1	SDC2
Pubmed	11762979	Tissue transglutaminase expression in HIV-infected cells: an enzyme with an antiviral effect?		0.002103	1	1	TGM2
Pubmed	22382872	Pleiotrophin expression during odontogenesis.		0.002103	1	1	PTN
Pubmed	17036375	Relevance of Ras gene mutations in the context of the molecular heterogeneity of multiple myeloma.		0.002103	1	1	NRAS
Pubmed	21725352	Recognition of CD146 as an ERM-binding protein offers novel mechanisms for melanoma cell migration.		0.002103	1	1	MCAM
Pubmed	17213834	Regulation of mouse Heparanase gene expression in T lymphocytes and tumor cells.		0.002103	1	1	HPSE
Pubmed	22925894	Probiotics promote endocytic allergen degradation in gut epithelial cells.		0.002103	1	1	TNFAIP3
Pubmed	18084322	Expression of the tumour suppressor gene CADM1 is associated with favourable outcome and inhibits cell survival in neuroblastoma.		0.002103	1	1	CADM1
Pubmed	15975830	Multigene phylogeny of the Old World mice, Murinae, reveals distinct geographic lineages and the declining utility of mitochondrial genes compared to nuclear genes.		0.002103	1	1	ACP5
Pubmed	18391192	Decreased corticolimbic allopregnanolone expression during social isolation enhances contextual fear: A model relevant for posttraumatic stress disorder.		0.002103	1	1	SRD5A1
Pubmed	12507907	Primary mediastinal B-cell lymphoma: high frequency of BCL-6 mutations and consistent expression of the transcription factors OCT-2, BOB.1, and PU.1 in the absence of immunoglobulins.		0.002103	1	1	BCL6
Pubmed	19239248	A quantitative analysis of transglutaminase 2-mediated deamidation of gluten peptides: implications for the T-cell response in celiac disease.		0.002103	1	1	TGM2
Pubmed	19299464	A Golgi-associated protein 4.1B variant is required for assimilation of proteins in the membrane.		0.002103	1	1	EPB41L3
Pubmed	10429367	Isolation, tissue expression, and chromosomal assignment of a human LIM protein gene, showing homology to rat enigma homologue (ENH).		0.002103	1	1	PDLIM5
Pubmed	19631565	The transcriptional repressor Bcl-6 directs T follicular helper cell lineage commitment.		0.002103	1	1	BCL6
Pubmed	8682498	Assignment of the NTRK4 (trkE) gene to chromosome 6p21.		0.002103	1	1	DDR1
Pubmed	19012741	Role of oxidative stress and caspase 3 in CD47-mediated neuronal cell death.		0.002103	1	1	CD47
Pubmed	16595163	Gene expression and association analysis of LIM (PDLIM5) in major depression.		0.002103	1	1	PDLIM5
Pubmed	19448850	Positive association between the PDLIM5 gene and bipolar disorder in the Chinese Han population.		0.002103	1	1	PDLIM5
Pubmed	11549468	New leads for selective inhibitors of alpha-L-fucosidases. Synthesis and glycosidase inhibitory activities of [(2R,3S,4R)-3,4-dihydroxypyrrolidin-2-yl]furan derivatives.		0.002103	1	1	FUCA1
Pubmed	14970230	The yeast vacuolar proton-translocating ATPase contains a subunit homologous to the Manduca sexta and bovine e subunits that is essential for function.		0.002103	1	1	ATP6V0E1
Pubmed	22207107	Hypermethylation of IGSF4 gene for noninvasive prenatal diagnosis of thalassemia.		0.002103	1	1	CADM1
Pubmed	17438350	Immunolocalization and cell expression of lung resistance-related protein (LRP) in normal and tumoral human respiratory cells.		0.002103	1	1	MVP
Pubmed	11255016	Isolation and characterization of mouse MUC18 cDNA gene, and correlation of MUC18 expression in mouse melanoma cell lines with metastatic ability.		0.002103	1	1	MCAM
Pubmed	1657407	Expression cloning and characterization of the TGF-beta type III receptor.		0.002103	1	1	TGFBR3
Pubmed	19050233	Cutting edge: Notch signaling induces a distinct cytokine profile in dendritic cells that supports T cell-mediated regulation and IL-2-dependent IL-17 production.		0.002103	1	1	JAG1
Pubmed	21703425	RREB1 transcription factor splice variants in urologic cancer.		0.002103	1	1	RREB1
Pubmed	19372155	A Francisella novicida pdpA mutant exhibits limited intracellular replication and remains associated with the lysosomal marker LAMP-1.		0.002103	1	1	LAMP1
Pubmed	21457058	Kinetic evidence that newly-synthesized endogenous lysosome-associated membrane protein-1 (LAMP-1) first transits early endosomes before it is delivered to lysosomes.		0.002103	1	1	LAMP1
Pubmed	21600934	Regulation of heparanase by albumin and advanced glycation end products in proximal tubular cells.		0.002103	1	1	HPSE
Pubmed	3311751	Completion of the amino acid sequence of the alpha 1 chain of human basement membrane collagen (type IV) reveals 21 non-triplet interruptions located within the collagenous domain.		0.002103	1	1	COL4A1
Pubmed	2835730	Mouse N-ras genes: organization of the functional locus and of a truncated cDNA-like pseudogene.		0.002103	1	1	NRAS
Pubmed	22461193	Expression of A20 is reduced in pancreatic cancer tissues.		0.002103	1	1	TNFAIP3
Pubmed	21029368	Pre-clinical and clinical significance of heparanase in Ewing's sarcoma.		0.002103	1	1	HPSE
Pubmed	18226990	Jagged1 peptide appearing in mandibular condylar cartilage development.		0.002103	1	1	JAG1
Pubmed	20067117	[Expression of adhension molecule CD146 in renal tubular epithelial cells and its clinical significance in IgA nephropathy].		0.002103	1	1	MCAM
Pubmed	19639191	Down-regulation of transforming growth factor beta receptor type III in hepatocellular carcinoma is not directly associated with genetic alterations or loss of heterozygosity.		0.002103	1	1	TGFBR3
Pubmed	16338459	Tissue transglutaminase expression and activity in placenta.		0.002103	1	1	TGM2
Pubmed	18496208	PDLIM5 and susceptibility to bipolar disorder: a family-based association study and meta-analysis.		0.002103	1	1	PDLIM5
Pubmed	20818663	Novel COL4A1 mutations associated with HANAC syndrome: a role for the triple helical CB3[IV] domain.		0.002103	1	1	COL4A1
Pubmed	10437777	Translocon-associated protein alpha transcripts are induced by granulocyte-macrophage colony-stimulating factor and exhibit complex alternative polyadenylation.		0.002103	1	1	SSR1
Pubmed	15150285	Immunohistochemical study of protein 4.1B in the normal and W/W(v) mouse seminiferous epithelium.		0.002103	1	1	EPB41L3
Pubmed	21441900	Role and predictive strength of transglutaminase type 2 expression in premalignant lesions of the cervix.		0.002103	1	1	TGM2
Pubmed	15368349	Dominant-negative CREB inhibits heparanase functionality and melanoma cell invasion.		0.002103	1	1	HPSE
Pubmed	19401035	Up-regulation of heparanase in the ethmoid sinus mucosa of patients with chronic sinusitis.		0.002103	1	1	HPSE
Pubmed	11332726	Isolation and characterization of a symbiosis-regulated ras from the ectomycorrhizal fungus Laccaria bicolor.		0.002103	1	1	NRAS
Pubmed	18167611	Heparanase, a key target for gene therapy against human malignancies.		0.002103	1	1	HPSE
Pubmed	17725740	Reduced expression of CD47 during murine red blood cell (RBC) senescence and its role in RBC clearance from the circulation.		0.002103	1	1	CD47
Pubmed	20800024	Effects of small interfering RNA targeting heparanase-1 combined with heparin on invasiveness of mouse hepatocellular carcinoma cell lines.		0.002103	1	1	HPSE
Pubmed	22703	Some sorption characteristics of polyhema [proceedings].		0.002103	1	1	CADM1
Pubmed	18432310	Vgf is a novel biomarker associated with muscle weakness in amyotrophic lateral sclerosis (ALS), with a potential role in disease pathogenesis.		0.002103	1	1	VGF
Pubmed	17481627	Immunohistochemical detection of heparanase-1 expression in eutopic and ectopic endometrium from women with endometriosis.		0.002103	1	1	HPSE
Pubmed	21282355	Cancer-targeted BikDD gene therapy elicits protective antitumor immunity against lung cancer.		0.002103	1	1	BIK
Pubmed	22437834	Reciprocal regulation of syndecan-2 and Notch signaling in vascular smooth muscle cells.		0.002103	1	1	SDC2
Pubmed	22635231	Soluble CD146 and APS: a potential biomarker of obstetrical complications?		0.002103	1	1	MCAM
Pubmed	22434721	Lack of lipid phosphate phosphatase-3 in embryonic stem cells compromises neuronal differentiation and neurite outgrowth.		0.002103	1	1	PPAP2B
Pubmed	19819220	Backbone conformational flexibility of the lipid modified membrane anchor of the human N-Ras protein investigated by solid-state NMR and molecular dynamics simulation.		0.002103	1	1	NRAS
Pubmed	18826564	Wnt signalling in human breast cancer: expression of the putative Wnt inhibitor Dickkopf-3 (DKK3) is frequently suppressed by promoter hypermethylation in mammary tumours.		0.002103	1	1	DKK3
Pubmed	16690978	Discoidin domain receptor 1-deficient mice are resistant to bleomycin-induced lung fibrosis.		0.002103	1	1	DDR1
Pubmed	15880429	Novel CD47-dependent intercellular adhesion modulates cell migration.		0.002103	1	1	CD47
Pubmed	15584913	Developmental regulation of tissue transglutaminase in the mouse forebrain.		0.002103	1	1	TGM2
Pubmed	22874763	Activated CD47 regulates multiple vascular and stress responses: implications for acute kidney injury and its management.		0.002103	1	1	CD47
Pubmed	8603082	Cloning and sequencing of the monocarboxylate transporter from mouse Ehrlich LettrÈ tumour cell confirms its identity as MCT1 and demonstrates that glycosylation is not required for MCT1 function.		0.002103	1	1	SLC16A1
Pubmed	22194926	Androgen regulation of 5a-reductase isoenzymes in prostate cancer: implications for prostate cancer prevention.		0.002103	1	1	SRD5A1
Pubmed	16310186	Vault mobility depends in part on microtubules and vaults can be recruited to the nuclear envelope.		0.002103	1	1	MVP
Pubmed	15093136	Analysis of MVP and VPARP promoters indicates a role for chromatin remodeling in the regulation of MVP.		0.002103	1	1	MVP
Pubmed	21300043	Serum tartrate-resistant acid phosphatase isoform 5a (TRACP5a) as a potential risk marker in cardiovascular disease.		0.002103	1	1	ACP5
Pubmed	11731337	Molecular cloning and structural analysis of human sterol C5 desaturase.		0.002103	1	1	SC5DL
Pubmed	17873911	BH3-only protein BIK induces caspase-independent cell death with autophagic features in Bcl-2 null cells.		0.002103	1	1	BIK
Pubmed	10379896	The parturition defect in steroid 5alpha-reductase type 1 knockout mice is due to impaired cervical ripening.		0.002103	1	1	SRD5A1
Pubmed	22859854	Activation of parenchymal CD47 promotes renal ischemia-reperfusion injury.		0.002103	1	1	CD47
Pubmed	19413895	Cellular repressor of E1A-stimulated genes attenuates cardiac hypertrophy and fibrosis.		0.002103	1	1	CREG1
Pubmed	7639334	A specific monoclonal antibody (PG-B6) detects expression of the BCL-6 protein in germinal center B cells.		0.002103	1	1	BCL6
Pubmed	17671187	Enhanced peritoneal ovarian tumor dissemination by tissue transglutaminase.		0.002103	1	1	TGM2
Pubmed	15886239	Tissue transglutaminase at embryo-maternal interface.		0.002103	1	1	TGM2
Pubmed	15334672	Heparanase mRNA expression and point mutation in hepatocellular carcinoma.		0.002103	1	1	HPSE
Pubmed	22106160	Heparanase is essential for the development of diabetic nephropathy in mice.		0.002103	1	1	HPSE
Pubmed	14997014	Adrenergic activation of steroid 5alpha-reductase gene expression in rat C6 glioma cells: involvement of cyclic amp/protein kinase A-mediated signaling pathway.		0.002103	1	1	SRD5A1
Pubmed	12925956	Promoter methylation of the TSLC1 gene in advanced lung tumors and various cancer cell lines.		0.002103	1	1	CADM1
Pubmed	12684038	Identification of a variant form of PZR lacking immunoreceptor tyrosine-based inhibitory motifs.		0.002103	1	1	MPZL1
Pubmed	15277222	Cytogenetic alterations affecting BCL6 are predominantly found in follicular lymphomas grade 3B with a diffuse large B-cell component.		0.002103	1	1	BCL6
Pubmed	17607711	Inhibition of the mitogenic, angiogenic and tumorigenic activities of pleiotrophin by a synthetic peptide corresponding to its C-thrombospondin repeat-I domain.		0.002103	1	1	PTN
Pubmed	17093498	Expression of the self-marker CD47 on dendritic cells governs their trafficking to secondary lymphoid organs.		0.002103	1	1	CD47
Pubmed	20516018	Increased expression of phospholipid scramblase 1 in monocytes from patients with systemic lupus erythematosus.		0.002103	1	1	PLSCR1
Pubmed	11406531	Heparanase expression in primary and metastatic pancreatic cancer.		0.002103	1	1	HPSE
Pubmed	20434010	Heparanase procoagulant effects and inhibition by heparins.		0.002103	1	1	HPSE
Pubmed	20547840	BCL6 promoter interacts with far upstream sequences with greatly enhanced activating histone modifications in germinal center B cells.		0.002103	1	1	BCL6
Pubmed	16543403	Role of urease in megasome formation and Helicobacter pylori survival in macrophages.		0.002103	1	1	LAMP1
Pubmed	18585463	Multiple cell adhesion molecules shaping a complex nicotinic synapse on neurons.		0.002103	1	1	CADM1
Pubmed	12097647	Cell surface expression and secretion of heparanase markedly promote tumor angiogenesis and metastasis.		0.002103	1	1	HPSE
Pubmed	12929572	Differential expression of tissue transglutaminase protein in mouse ovarian follicle.		0.002103	1	1	TGM2
Pubmed	8797804	A20, an inhibitor of cell death, self-associates by its zinc finger domain.		0.002103	1	1	TNFAIP3
Pubmed	20007060	Association between polymorphisms of discoidin domain receptor tyrosine kinase 1 (DDR1) and non-segmental vitiligo in the Korean population.		0.002103	1	1	DDR1
Pubmed	22288719	Bcl2-interacting killer CpG methylation in multiple myeloma: a potential predictor of relapsed/refractory disease with therapeutic implications.		0.002103	1	1	BIK
Pubmed	20112363	The association of a nonsynonymous single-nucleotide polymorphism in TNFAIP3 with systemic lupus erythematosus and rheumatoid arthritis in the Japanese population.		0.002103	1	1	TNFAIP3
Pubmed	16541130	Knockdown of CD146 reduces the migration and proliferation of human endothelial cells.		0.002103	1	1	MCAM
Pubmed	12387450	Abnormal accumulation of tTGase products in muscle and erythrocytes of chorea-acanthocytosis patients.		0.002103	1	1	TGM2
Pubmed	11309392	Nuclear diacylglycerol kinase-theta is activated in response to alpha-thrombin.		0.002103	1	1	DGKD
Pubmed	17051139	Increased expression of heparanase in overt diabetic nephropathy.		0.002103	1	1	HPSE
Pubmed	18801072	Clinical relevance of CD10, BCL-6 and multiple myeloma-1 expression in diffuse large B-cell lymphomas in Malaysia.		0.002103	1	1	BCL6
Pubmed	14766753	Phospholipid flip-flop and phospholipid scramblase 1 (PLSCR1) co-localize to uropod rafts in formylated Met-Leu-Phe-stimulated neutrophils.		0.002103	1	1	PLSCR1
Pubmed	21266409	Jagged 1 regulates the restriction of Sox2 expression in the developing chicken inner ear: a mechanism for sensory organ specification.		0.002103	1	1	JAG1
Pubmed	20872290	Validation of basophil CD164 upregulation for pollen allergy diagnosis.		0.002103	1	1	CD164
Pubmed	17120193	Born to bind: the BTB protein-protein interaction domain.		0.002103	1	1	BCL6
Pubmed	19026169	Age-related changes of serum tartrate-resistant acid phosphatase 5b and the relationship with bone mineral density in Chinese women.		0.002103	1	1	ACP5
Pubmed	18487013	Heparanase promotes bone destruction and invasiveness in prostate cancer.		0.002103	1	1	HPSE
Pubmed	20651987	Microcell-mediated chromosome transfer identifies EPB41L3 as a functional suppressor of epithelial ovarian cancers.		0.002103	1	1	EPB41L3
Pubmed	20380825	Expression of the tyrosine kinase discoidin domain receptor 1 (DDR1) in human central nervous system myelin.		0.002103	1	1	DDR1
Pubmed	15034597	Human heparanase nuclear localization and enzymatic activity.		0.002103	1	1	HPSE
Pubmed	17699632	Lack of CD47 on nonhematopoietic cells induces split macrophage tolerance to CD47null cells.		0.002103	1	1	CD47
Pubmed	19052359	Structure of the wild-type human BCL6 POZ domain.		0.002103	1	1	BCL6
Pubmed	14573609	Secretion of heparanase protein is regulated by glycosylation in human tumor cell lines.		0.002103	1	1	HPSE
Pubmed	10764835	Heparanase expression in invasive trophoblasts and acute vascular damage.		0.002103	1	1	HPSE
Pubmed	22169133	Expression of heparanase in vascular cells and astrocytes of the mouse brain after focal cerebral ischemia.		0.002103	1	1	HPSE
Pubmed	12716461	Hypermethylation of the TSLC1 gene promoter in primary gastric cancers and gastric cancer cell lines.		0.002103	1	1	CADM1
Pubmed	10541465	Impaired memory retention and decreased long-term potentiation in integrin-associated protein-deficient mice.		0.002103	1	1	CD47
Pubmed	19826422	Impaired TNFalpha-induced A20 expression in E1A/Ras-transformed cells.		0.002103	1	1	TNFAIP3
Pubmed	11782349	Systemic tumor suppression by the proapoptotic gene bik.		0.002103	1	1	BIK
Pubmed	15845367	Macrophages overexpressing tartrate-resistant acid phosphatase show altered profile of free radical production and enhanced capacity of bacterial killing.		0.002103	1	1	ACP5
Pubmed	22077590	The discoidin domain receptor 1 gene has a functional A2RE sequence.		0.002103	1	1	DDR1
Pubmed	16213361	Inactivation patterns of NF2 and DAL-1/4.1B (EPB41L3) in sporadic meningioma.		0.002103	1	1	EPB41L3
Pubmed	15986444	Ribozyme-targeting reveals the rate-limiting role of pleiotrophin in glioblastoma.		0.002103	1	1	PTN
Pubmed	18444963	TBX3 and its splice variant TBX3 + exon 2a are functionally similar.		0.002103	1	1	TBX3
Pubmed	15949466	Pleiotrophin induces formation of functional neovasculature in vivo.		0.002103	1	1	PTN
Pubmed	18410226	Significance of serum TRACP in rheumatoid arthritis.		0.002103	1	1	ACP5
Pubmed	22281740	Structural basis of the strict phospholipid binding specificity of the pleckstrin homology domain of human evectin-2.		0.002103	1	1	PLEKHB2
Pubmed	16733207	BCL6 alternative breakpoint region break and homozygous deletion of 17q24 in the nodular lymphocyte predominance type of Hodgkin's lymphoma-derived cell line DEV.		0.002103	1	1	BCL6
Pubmed	19570823	Ubiquitin-editing enzyme A20 promotes tolerance to lipopolysaccharide in enterocytes.		0.002103	1	1	TNFAIP3
Pubmed	20547249	Structural basis for conservation in the CYP51 family.		0.002103	1	1	CYP51A1
Pubmed	16996152	Structural and functional consequences of c-N-Ras constitutively associated with intact mitochondria.		0.002103	1	1	NRAS
Pubmed	10220506	Mutations in JAGGED1 gene are predominantly sporadic in Alagille syndrome.		0.002103	1	1	JAG1
Pubmed	8127887	Multiple tyrosine protein kinases in rat hippocampal neurons: isolation of Ptk-3, a receptor expressed in proliferative zones of the developing brain.		0.002103	1	1	DDR1
Pubmed	11181574	The mouse slalom mutant demonstrates a role for Jagged1 in neuroepithelial patterning in the organ of Corti.		0.002103	1	1	JAG1
Pubmed	20208565	Loss of type III transforming growth factor-beta receptor expression is due to methylation silencing of the transcription factor GATA3 in renal cell carcinoma.		0.002103	1	1	TGFBR3
Pubmed	22555103	Expression of the Wnt antagonist Dickkopf-3 is associated with prognostic clinicopathologic characteristics and impairs proliferation and invasion in endometrial cancer.		0.002103	1	1	DKK3
Pubmed	17359939	Expression of Jagged1 and its association with hepatitis B virus X protein in hepatocellular carcinoma.		0.002103	1	1	JAG1
Pubmed	17678623	Rab22B's role in trans-Golgi network membrane dynamics.		0.002103	1	1	RAB31
Pubmed	19208340	Role of transglutaminase 2 in liver injury via cross-linking and silencing of transcription factor Sp1.		0.002103	1	1	TGM2
Pubmed	16449978	Implications of increased tissue transglutaminase (TG2) expression in drug-resistant breast cancer (MCF-7) cells.		0.002103	1	1	TGM2
Pubmed	19208348	Ductal malformation and pancreatitis in mice caused by conditional Jag1 deletion.		0.002103	1	1	JAG1
Pubmed	16264183	A putative exonic splicing polymorphism in the BCL6 gene and the risk of non-Hodgkin lymphoma.		0.002103	1	1	BCL6
Pubmed	15995633	Immunohistochemical analysis of Ki-67, PCNA and S6K1/2 expression in human breast cancer.		0.002103	1	1	RPS6KA2
Pubmed	19123925	CD146 expression is associated with a poor prognosis in human breast tumors and with enhanced motility in breast cancer cell lines.		0.002103	1	1	MCAM
Pubmed	12835729	The BCL6 gene in B-cell lymphomas with 3q27 translocations is expressed mainly from the rearranged allele irrespective of the partner gene.		0.002103	1	1	BCL6
Pubmed	20370576	Analysis of Dickkopf3 interactions with Wnt signaling receptors.		0.002103	1	1	DKK3
Pubmed	22394545	Functional characterization of naturally occurring transglutaminase 2 mutants implicated in early-onset type 2 diabetes.		0.002103	1	1	TGM2
Pubmed	20033322	TGM2 is a novel marker for prognosis and therapeutic target in colorectal cancer.		0.002103	1	1	TGM2
Pubmed	10652311	Molecular and functional characterization of protein 4.1B, a novel member of the protein 4.1 family with high level, focal expression in brain.		0.002103	1	1	EPB41L3
Pubmed	17130425	Tumor suppressor in lung cancer-1 (TSLC1) functions as a glioma tumor suppressor.		0.002103	1	1	CADM1
Pubmed	21850656	Two founder mutations in the SEC23B gene account for the relatively high frequency of CDA II in the Italian population.		0.002103	1	1	SEC23B
Pubmed	19907439	A20 is targeted by promoter methylation, deletion and inactivating mutation in MALT lymphoma.		0.002103	1	1	TNFAIP3
Pubmed	14654079	MmTRA1b/phospholipid scramblase 1 gene expression is a new prognostic factor for acute myelogenous leukemia.		0.002103	1	1	PLSCR1
Pubmed	21308351	Involvement of riboflavin kinase expression in cellular sensitivity against cisplatin.		0.002103	1	1	RFK
Pubmed	17785208	A signaling pathway mediating downregulation of BCL6 in germinal center B cells is blocked by BCL6 gene alterations in B cell lymphoma.		0.002103	1	1	BCL6
Pubmed	12427653	Analysis of cardiovascular phenotype and genotype-phenotype correlation in individuals with a JAG1 mutation and/or Alagille syndrome.		0.002103	1	1	JAG1
Pubmed	19029148	CD146(+) bone marrow osteoprogenitors increase in the advanced stages of primary myelofibrosis.		0.002103	1	1	MCAM
Pubmed	9712717	Identity of human normal counterpart (MmTRA1b) of mouse leukemogenesis-associated gene (MmTRA1a) product as plasma membrane phospholipid scramblase and chromosome mapping of the human MmTRA1b/phospholipid scramblase gene.		0.002103	1	1	PLSCR1
Pubmed	15970210	Antisense inhibition of transglutaminase 2 affects development of mouse embryo submandibular gland in organ culture.		0.002103	1	1	TGM2
Pubmed	19632032	Transglutaminase 2 expression levels regulate sensitivity to cystamine plus TRAIL-mediated apoptosis.		0.002103	1	1	TGM2
Pubmed	12824470	Nef increases the synthesis of and transports cholesterol to lipid rafts and HIV-1 progeny virions.		0.002103	1	1	CYP51A1
Pubmed	1178432	Target size and luminance in apparent brightness of the peripheral visual field.		0.002103	1	1	RAB31
Pubmed	22380734	Potential association of DDR1 genetic variant with FEV1 decline by aspirin provocation in asthmatics.		0.002103	1	1	DDR1
Pubmed	12393409	Frequent occurrence of BCL6 rearrangements in nodular lymphocyte predominance Hodgkin lymphoma but not in classical Hodgkin lymphoma.		0.002103	1	1	BCL6
Pubmed	16847854	Structural model of the membrane-bound C terminus of lipid-modified human N-ras protein.		0.002103	1	1	NRAS
Pubmed	17612588	Tissue transglutaminase (TG2) facilitates phosphatidylserine exposure and calpain activity in calcium-induced death of erythrocytes.		0.002103	1	1	TGM2
Pubmed	21272866	Distinct expression of the soluble and the membrane-bound forms of interleukin-1 receptor accessory protein in the endometrium of women with†endometriosis.		0.002103	1	1	IL1RAP
Pubmed	20739659	Tissue transglutaminase contributes to the all-trans-retinoic acid-induced differentiation syndrome phenotype in the NB4 model of acute promyelocytic leukemia.		0.002103	1	1	TGM2
Pubmed	8220427	LAZ3, a novel zinc-finger encoding gene, is disrupted by recurring chromosome 3q27 translocations in human lymphomas.		0.002103	1	1	BCL6
Pubmed	19632178	CD47 is upregulated on circulating hematopoietic stem cells and leukemia cells to avoid phagocytosis.		0.002103	1	1	CD47
Pubmed	20932965	Serum tartrate-resistant acid phosphatase 5b (TRACP5b) activity as a biomarker for bone metastasis in non-small cell lung cancer patients.		0.002103	1	1	ACP5
Pubmed	15184074	Mechanical regulation of HB-GAM expression in bone cells.		0.002103	1	1	PTN
Pubmed	8622863	Identification of two isoforms of the Cak receptor kinase that are coexpressed in breast tumor cell lines.		0.002103	1	1	DDR1
Pubmed	20533286	Mutation analysis of the TNFAIP3 (A20) tumor suppressor gene in CLL.		0.002103	1	1	TNFAIP3
Pubmed	22801498	Oligodendroglia metabolically support axons and contribute to neurodegeneration.		0.002103	1	1	SLC16A1
Pubmed	21731732	Reduced bone mass and muscle strength in male 5a-reductase type 1 inactivated mice.		0.002103	1	1	SRD5A1
Pubmed	22276173	Polymorphisms and a haplotype in heparanase gene associations with the progression and prognosis of gastric cancer in a northern Chinese population.		0.002103	1	1	HPSE
Pubmed	22438059	CADM1 isoforms differentially regulate human mast cell survival and homotypic adhesion.		0.002103	1	1	CADM1
Pubmed	12623014	Crystal structure of human riboflavin kinase reveals a beta barrel fold and a novel active site arch.		0.002103	1	1	RFK
Pubmed	18567617	Silencing of N-Ras gene expression using shRNA decreases transformation efficiency and tumor growth in transformed cells induced by anti-BPDE.		0.002103	1	1	NRAS
Pubmed	7770068	Fatty acid delta 5 desaturation in rat liver cell nuclei.		0.002103	1	1	SC5DL
Pubmed	11931647	The role of syndecan-2 in regulation of actin-cytoskeletal organization of Lewis lung carcinoma-derived metastatic clones.		0.002103	1	1	SDC2
Pubmed	19380636	A20 takes on tumors: tumor suppression by an ubiquitin-editing enzyme.		0.002103	1	1	TNFAIP3
Pubmed	17440927	Synergistic effects of multiple treatments, and both DNA and RNA direct bindings on, green tea catechins.		0.002103	1	1	DDR1
Pubmed	16875832	Ozzy, a Jag1 vestibular mouse mutant, displays characteristics of Alagille syndrome.		0.002103	1	1	JAG1
Pubmed	9730695	Melanoma-associated adhesion molecule MUC18/MCAM (CD146) and transcriptional regulator mader in normal human CNS.		0.002103	1	1	MCAM
Pubmed	7945328	Possible involvement of GTP-binding proteins in 1 alpha,25-dihydroxyvitamin D3 induction of tissue transglutaminase in mouse peritoneal macrophages.		0.002103	1	1	TGM2
Pubmed	21486398	Localisation of RA175 (Cadm1), a cell adhesion molecule of the immunoglobulin superfamily, in the mouse testis, and analysis of male infertility in the RA175-deficient mouse.		0.002103	1	1	CADM1
Pubmed	16475168	Secretion of tartrate-resistant acid phosphatase by osteoclasts correlates with resorptive behavior.		0.002103	1	1	ACP5
Pubmed	11809687	Suppression of ovarian carcinoma cell growth in vivo by the interferon-inducible plasma membrane protein, phospholipid scramblase 1.		0.002103	1	1	PLSCR1
Pubmed	21777419	Role of tissue transglutaminase 2 in the acquisition of a mesenchymal-like phenotype in highly invasive A431 tumor cells.		0.002103	1	1	TGM2
Pubmed	15379935	Increased expression of lung resistance-related protein in lower grade urothelial carcinoma of the renal pelvis and ureter.		0.002103	1	1	MVP
Pubmed	12881702	BCL6 overexpression prevents increase in reactive oxygen species and inhibits apoptosis induced by chemotherapeutic reagents in B-cell lymphoma cells.		0.002103	1	1	BCL6
Pubmed	16452201	Heparanase induces vascular endothelial growth factor expression: correlation with p38 phosphorylation levels and Src activation.		0.002103	1	1	HPSE
Pubmed	17347849	Dickkopf-3 is expressed in a subset of adult human pancreatic beta cells.		0.002103	1	1	DKK3
Pubmed	22402800	Associations between TNFAIP3 gene polymorphisms and rheumatoid arthritis: a meta-analysis.		0.002103	1	1	TNFAIP3
Pubmed	14630712	A functional cytochrome P450 lanosterol 14 alpha-demethylase CYP51 enzyme in the acrosome: transport through the Golgi and synthesis of meiosis-activating sterols.		0.002103	1	1	CYP51A1
Pubmed	10446183	Inducible expression of the cell surface heparan sulfate proteoglycan syndecan-2 (fibroglycan) on human activated macrophages can regulate fibroblast growth factor action.		0.002103	1	1	SDC2
Pubmed	19046452	Lack of anabolic response to skeletal loading in mice with targeted disruption of the pleiotrophin gene.		0.002103	1	1	PTN
Pubmed	17134750	Multidrug resistance protein expression of adult T-cell leukemia/lymphoma.		0.002103	1	1	MVP
Pubmed	12589973	Development of immunoassays for type-5 tartrate-resistant acid phosphatase in human serum.		0.002103	1	1	ACP5
Pubmed	12107827	Jagged-1 mediated activation of notch signaling induces complete maturation of human keratinocytes through NF-kappaB and PPARgamma.		0.002103	1	1	JAG1
Pubmed	16741156	Flow-dependent remodeling of small arteries in mice deficient for tissue-type transglutaminase: possible compensation by macrophage-derived factor XIII.		0.002103	1	1	TGM2
Pubmed	11340172	Loss of hippocampal CA3 pyramidal neurons in mice lacking STAM1.		0.002103	1	1	STAM
Pubmed	20596615	Discoidin domain receptor 1 is associated with poor prognosis of non-small cell lung carcinomas.		0.002103	1	1	DDR1
Pubmed	21926970	Lateral assembly of the immunoglobulin protein SynCAM 1 controls its adhesive function and instructs synapse formation.		0.002103	1	1	CADM1
Pubmed	19632297	No association between the Bcl2-interacting killer (BIK) gene and schizophrenia.		0.002103	1	1	BIK
Pubmed	20339231	Expression of heparanase: a possible role in invasiveness and aggressive clinical behavior of ameloblastomas.		0.002103	1	1	HPSE
Pubmed	18003893	Down-regulation of neurosteroid biosynthesis in corticolimbic circuits mediates social isolation-induced behavior in mice.		0.002103	1	1	SRD5A1
Pubmed	18270265	The tumour-associated antigen L6 (L6-Ag) is recruited to the tetraspanin-enriched microdomains: implication for tumour cell motility.		0.002103	1	1	TM4SF1
Pubmed	18064313	Heparanase modulates heparinoids anticoagulant activities via non-enzymatic mechanisms.		0.002103	1	1	HPSE
Pubmed	17969104	Discoidin domain receptor 1 mediates collagen-induced inflammatory activation of microglia in culture.		0.002103	1	1	DDR1
Pubmed	16108829	Loss of TSLC1 expression in lung adenocarcinoma: relationships with histological subtypes, sex and prognostic significance.		0.002103	1	1	CADM1
Pubmed	14715276	Heparin affin regulatory peptide in milk: its involvement in mammary gland homeostasis.		0.002103	1	1	PTN
Pubmed	19181211	Clonal analysis of hematopoiesis-supporting activity of human mesenchymal stem cells in association with Jagged1 expression and osteogenic potential.		0.002103	1	1	JAG1
Pubmed	11759110	Erythromycin and clarithromycin modulation of growth factor-induced expression of heparanase mRNA on human lung cancer cells in vitro.		0.002103	1	1	HPSE
Pubmed	16823852	Down-regulation of Jagged-1 induces cell growth inhibition and S phase arrest in prostate cancer cells.		0.002103	1	1	JAG1
Pubmed	16410462	Leukocyte transglutaminase 2 expression limits atherosclerotic lesion size.		0.002103	1	1	TGM2
Pubmed	7697721	Jagged: a mammalian ligand that activates Notch1.		0.002103	1	1	JAG1
Pubmed	18512775	Dramatic regulation of heparanase activity and angiogenesis gene expression in synovium from patients with rheumatoid arthritis.		0.002103	1	1	HPSE
Pubmed	18979172	Tartrate-resistant acid phosphatase activity and glutathione levels are modulated during hFOB 1.19 osteoblastic differentiation.		0.002103	1	1	ACP5
Pubmed	11180599	Mutation analysis of Jagged1 (JAG1) in Alagille syndrome patients.		0.002103	1	1	JAG1
Pubmed	18559103	CADM1 is a strong neuroblastoma candidate gene that maps within a 3.72 Mb critical region of loss on 11q23.		0.002103	1	1	CADM1
Pubmed	10212251	Normal lysosomal morphology and function in LAMP-1-deficient mice.		0.002103	1	1	LAMP1
Pubmed	16620768	Effects of proteolysis and reduction on phosphatase and ROS-generating activity of human tartrate-resistant acid phosphatase.		0.002103	1	1	ACP5
Pubmed	15709737	Major vault protein does not play a role in chemoresistance or drug localization in a non-small cell lung cancer cell line.		0.002103	1	1	MVP
Pubmed	1295735	MK: a pluripotential embryonic stem-cell-derived neuroregulatory factor.		0.002103	1	1	PTN
Pubmed	11884414	BH-3-only BIK functions at the endoplasmic reticulum to stimulate cytochrome c release from mitochondria.		0.002103	1	1	BIK
Pubmed	22409183	Inhibiting CD164 expression in colon cancer cell line HCT116 leads to reduced cancer cell proliferation, mobility, and metastasis in vitro and in vivo.		0.002103	1	1	CD164
Pubmed	10610705	A 2-Mb sequence-ready contig map and a novel immunoglobulin superfamily gene IGSF4 in the LOH region of chromosome 11q23.2.		0.002103	1	1	CADM1
Pubmed	15799822	The role of heparanase in lymph node metastatic dissemination: dynamic contrast-enhanced MRI of Eb lymphoma in mice.		0.002103	1	1	HPSE
Pubmed	9781852	Partial properties of four glycosidases in normal human lens and variations in their enzyme activities during aging and with the advance of lens coloration.		0.002103	1	1	FUCA1
Pubmed	12842995	Overexpression of the Notch ligand, Jagged-1, induces alloantigen-specific human regulatory T cells.		0.04993	1	1	JAG1
Pubmed	15377470	Primary mediastinal B-cell lymphoma: hypermutation of the BCL6 gene targets motifs different from those in diffuse large B-cell and follicular lymphomas.		0.04993	1	1	BCL6
Pubmed	15308695	Phospholipid scramblase 1 potentiates the antiviral activity of interferon.		0.04993	1	1	PLSCR1
Transcription Factor Binding Site	V$USF_Q6_01	V$USF_Q6_01		0.003852	8	191	NRAS,SLC16A1,SC5DL,LAMP1,SSR1,VGF,TFAP2C,RAB31
Gene Family	CD	CD molecules	genenames.org	0.0003445	5	276	DDR1,JAG1,CD164,MCAM,CD47
Coexpression	17724462-TableS1	Human StemCell_Nuytten08_1622genes	GeneSigDB	6.15e-09	24	1402	TGM2,PLSCR1,SLC16A1,H2BFS,HPSE,DGKD,IL1RAP,LAMP1,SRD5A1,LRP10,PDLIM5,HIST1H2BK,KIAA1199,DDR1,GPR126,PTN,PLEKHB2,TNFAIP3,MFSD1,BIK,HIST1H2BD,IFI6,MCAM,GPRC5B
Coexpression	RUTELLA_RESPONSE_TO_HGF_UP	Genes up-regulated in peripheral blood monocytes by HGF [Gene ID=3082].	MSigDB: C2.cgp	1.225e-07	14	418	TGM2,CREG1,SC5DL,LAMP1,ACP5,JAG1,GPR137B,MPZL1,SDC2,ATP6V0E1,IFI6,EPB41L3,CD47,PPAP2B
Coexpression	16293578-SuppTable2	Human StemCell_Cai06_1370genes	GeneSigDB	4.826e-07	20	1190	TGM2,RHOBTB3,LRP10,ACP5,HIST1H2BK,PTN,MVP,MPZL1,SDC2,MFSD1,ATP6V0E1,COL4A1,CD164,HIST1H2BD,IFI6,CADM1,RAB31,GPRC5B,CD47,PPAP2B
Coexpression	RUTELLA_RESPONSE_TO_HGF_VS_CSF2RB_AND_IL4_UP	Genes up-regulated in peripheral blood mononucleocytes by HGF [Gene ID=3082] compared to those regulated by CSF2RB (GM-CSF) [Gene ID=1437] and IL4 [Gene ID=3565].	MSigDB: C2.cgp	8.939e-06	12	407	TGM2,PLSCR1,SC5DL,LAMP1,ACP5,MPZL1,SDC2,ATP6V0E1,IFI6,EPB41L3,CD47,PPAP2B
Coexpression	WU_CELL_MIGRATION	Genes associated with migration rate of 40 human bladder cancer cells.	MSigDB: C2.cgp	1.055e-05	9	183	TGM2,TM4SF1,RHOBTB3,HIST1H2BK,DKK3,JAG1,COL4A1,RAB31,RNF128
Coexpression	RUTELLA_RESPONSE_TO_CSF2RB_AND_IL4_UP	Genes up-regulated in peripheral blood monocytes by CSF2RB (GM-CSF) [Gene ID=1437] and IL4 [Gene ID=3565].	MSigDB: C2.cgp	1.055e-05	11	337	TGM2,CREG1,SC5DL,ACP5,JAG1,GPR137B,MPZL1,SDC2,ATP6V0E1,CD47,PPAP2B
Coexpression	WEST_ADRENOCORTICAL_TUMOR_UP	Up-regulated genes in pediatric adrenocortical tumors (ACT) compared to the normal tissue.	MSigDB: C2.cgp	3.276e-05	10	293	NRAS,SLC16A1,RHOBTB3,SC5DL,JAG1,PLEKHB2,TNFAIP3,CYP51A1,CD164,MCAM
Coexpression	17676974-TableS1	Mouse StemCell_Chambers07_1667genes	GeneSigDB	0.0001205	17	1236	TM4SF1,SLC16A1,STAM,IL1RAP,RFK,SEC23B,PDLIM5,DDR1,PTN,GPR137B,SDC2,PLEKHB2,MFSD1,CADM1,RNF128,CD47,BCL6
Coexpression	LU_AGING_BRAIN_DN	Genes down-regulated in postmortem brain frontal cortex samples from old subjects compared to those from the young ones.	MSigDB: C2.cgp	0.0001205	9	258	TGM2,TM4SF1,SLC16A1,RHOBTB3,PDLIM5,DDR1,GPR137B,SDC2,GPRC5B
Coexpression	19797726-SuppTable1b	Human Lymphoma_VanLoo09_407genes	GeneSigDB	0.0002214	10	373	CREG1,PLSCR1,GPR137B,PLEKHB2,MFSD1,ATP6V0E1,IFI6,RAB31,EPB41L3,CD47
Coexpression	15220918-TableS1a	Human Viral_Wang04_1482genes	GeneSigDB	0.0003026	16	1178	TM4SF1,RPS6KA2,DGKD,SRD5A1,KIAA1199,DDR1,GPR126,SSR1,ATP6V0E1,COL4A1,MCAM,TFAP2C,RAB31,EPB41L3,GPRC5B,CD47
Coexpression	GOZGIT_ESR1_TARGETS_DN	Genes down-regulated in TMX2-28 cells (breast cancer) which do not express ESR1 [Gene ID=2099]) compared to the parental MCF7 cells which do.	MSigDB: C2.cgp	0.0003145	13	751	TGM2,RPS6KA2,RHOBTB3,DGKD,PDLIM5,KIAA1199,JAG1,MVP,GPR137B,MPZL1,TNFAIP3,IFI6,BCL6
Coexpression	RODRIGUES_THYROID_CARCINOMA_POORLY_DIFFERENTIATED_UP	Genes up-regulated in poorly differentiated thyroid carcinoma (PDTC) compared to normal thyroid tissue.	MSigDB: C2.cgp	0.0003145	12	626	NRAS,SLC16A1,RHOBTB3,STAM,IL1RAP,SRD5A1,HIST1H2BK,DKK3,SAR1B,SSR1,CYP51A1,HIST1H2BF
Coexpression	PAPASPYRIDONOS_UNSTABLE_ATEROSCLEROTIC_PLAQUE_UP	Genes up-regulated in unstable ateroslerotic plaques compared to the stable ones.	MSigDB: C2.cgp	0.000555	5	52	CREG1,LAMP1,ACP5,PLEKHB2,FUCA1
Coexpression	TIEN_INTESTINE_PROBIOTICS_24HR_UP	Genes up-regulated in Caco-2 cells (intestinal epithelium) after coculture with the probiotic bacteria L. casei for 24h.	MSigDB: C2.cgp	0.0006808	11	556	CREG1,TM4SF1,TBX3,SC5DL,HIST1H2BK,MPZL1,PLEKHB2,MFSD1,ATP6V0E1,MCAM,CADM1
Coexpression	NUYTTEN_NIPP1_TARGETS_UP	Genes up-regulated in PC3 cells (prostate cancer) after knockdown of NIPP1 [Gene ID=5511] by RNAi.	MSigDB: C2.cgp	0.0007156	12	690	TGM2,PLSCR1,H2BFS,DGKD,IL1RAP,SRD5A1,HIST1H2BK,PLEKHB2,TNFAIP3,MFSD1,HIST1H2BD,IFI6
Coexpression	17823660-TableS2	Human Viral_Urosevic07_495genes	GeneSigDB	0.0007156	10	449	TGM2,PLSCR1,HIST1H2BK,DDR1,SDC2,FUCA1,HIST1H2BD,IFI6,TFAP2C,GPRC5B
Coexpression	15489886-TableS1a	Human Sarcoma_Mason04_402genes	GeneSigDB	0.000851	9	354	TGM2,SC5DL,HIST1H2BK,PLEKHB2,TNFAIP3,CYP51A1,HIST1H2BD,TFAP2C,RNF128
Coexpression	19841744-TableS5	Human Liver_Tzur09_1908genes	GeneSigDB	0.000851	17	1499	TM4SF1,PLSCR1,NRAS,SLC16A1,RHOBTB3,SC5DL,IL1RAP,LAMP1,SEC23B,PDLIM5,HIST1H2BK,SAR1B,SSR1,SDC2,HIST1H2BF,CD164,RNF128
Coexpression	18172295-SuppTable3	Human Bone_Heller08_470genes	GeneSigDB	0.001694	9	391	RPS6KA2,HPSE,PDLIM5,JAG1,FUCA1,BIK,TFAP2C,RNF128,BCL6
Coexpression	17234769-TableS2a	Human StemCell_West07_350genes	GeneSigDB	0.001694	8	289	NRAS,SLC16A1,RHOBTB3,SC5DL,JAG1,PLEKHB2,TNFAIP3,CD164
Coexpression	18450603-Table3S	Human Leukemia_Marcucci08_696genes	GeneSigDB	0.001789	10	515	PLSCR1,RHOBTB3,SEC23B,SAR1B,MVP,GPR137B,MFSD1,ATP6V0E1,RAB31,EPB41L3
Coexpression	HELLER_HDAC_TARGETS_SILENCED_BY_METHYLATION_UP	Genes up-regulated in multiple myeloma (MM) cell lines treated with both decitabine [PubChem=451668] TSA [PubChem=5562].	MSigDB: C2.cgp	0.001789	9	403	RPS6KA2,HPSE,PDLIM5,JAG1,FUCA1,BIK,TFAP2C,RNF128,BCL6
Coexpression	HORIUCHI_WTAP_TARGETS_UP	Genes up-regulated in primary endothelial cells (HUVEC) after knockdown of WTAP [Gene ID=9589] by RNAi.	MSigDB: C2.cgp	0.001789	8	299	CREG1,ACP5,DKK3,JAG1,TNFAIP3,COL4A1,HIST1H2BD,PPAP2B
Coexpression	15756019-Table3	Human StemCell_Appel05_genes	GeneSigDB	0.001789	4	33	PLSCR1,LAMP1,ACP5,FUCA1
Coexpression	APPEL_IMATINIB_RESPONSE	Genes up-regulated by imatinib [PubChem ID=5291] during dendritic cell differentiation.	MSigDB: C2.cgp	0.001789	4	33	PLSCR1,LAMP1,ACP5,FUCA1
Coexpression	REN_ALVEOLAR_RHABDOMYOSARCOMA_DN	Genes commonly down-regulated in human alveolar rhabdomyosarcoma (ARMS) and its mouse model overexpressing PAX3-FOXO1 [Gene ID=5077, 2308] fusion.	MSigDB: C2.cgp	0.001825	9	407	TM4SF1,LAMP1,PDLIM5,KIAA1199,PLEKHB2,MFSD1,ATP6V0E1,RAB31,PPAP2B
Coexpression	16151515-TableS4	Mouse StemCell_Forsberg05_606genes	GeneSigDB	0.002117	8	310	TGM2,TGFBR3,SLC7A8,PTN,MPZL1,SDC2,COL4A1,RNF128
Coexpression	20103679-ST3-C	Human Breast_Wood10_302genes	GeneSigDB	0.002117	7	219	CREG1,PTN,SSR1,CD164,CADM1,CD47,BCL6
Coexpression	18535662-TableS2c	Mouse Lymphoma_Wu08_1148genes	GeneSigDB	0.002117	10	543	TM4SF1,RPS6KA2,LAMP1,LRP10,MVP,SDC2,MFSD1,COL4A1,CD164,PPAP2B
Coexpression	17683518-813GeneTable	Human Breast_Teschendorff07_813genes_ERneg	GeneSigDB	0.002117	11	675	TM4SF1,PLSCR1,SC5DL,IL1RAP,LRP10,MVP,CD164,HIST1H2BD,RREB1,RAB31,PPAP2B
Coexpression	16166618-SuppTable3	Mouse Lung_not_cancer_Woodruff05_2037genes	GeneSigDB	0.002117	15	1301	TGM2,SLC16A1,HPSE,IL1RAP,ACP5,GPR126,SSR1,GPR137B,MPZL1,COL4A1,CADM1,RNF128,GPRC5B,CD47,PPAP2B
Coexpression	17483324-Table1	Human Colon_Hellebrekers07_81genes	GeneSigDB	0.002175	5	81	DKK3,TNFAIP3,FUCA1,IFI6,CADM1
Coexpression	16144925-Table1	Human Breast_Yang05_39genes	GeneSigDB	0.002189	4	37	SDC2,COL4A1,RAB31,EPB41L3
Coexpression	15831697-TableS2	Human Leukemia_Alcalay05_369genes	GeneSigDB	0.002314	8	323	RPS6KA2,RHOBTB3,SC5DL,SRD5A1,HIST1H2BK,JAG1,BIK,EPB41L3
Coexpression	FARMER_BREAST_CANCER_APOCRINE VS LUMINAL	FARMER_BREAST_CANCER_APOCRINE VS LUMINAL	MSigDB: C2.cgp	0.002354	8	325	TBX3,NRAS,SRD5A1,SEC23B,SAR1B,SSR1,MPZL1,GPRC5B
Coexpression	MITSIADES_RESPONSE_TO_APLIDIN_UP	Genes up-regulated in the MM1S cells (multiple myeloma) after treatment with aplidin [PubChem=44152164], a marine-derived compound with potential anti-cancer properties.	MSigDB: C2.cgp	0.002419	9	438	RPS6KA2,PLSCR1,SC5DL,SEC23B,HIST1H2BK,ATP6V0E1,HIST1H2BF,HIST1H2BD,PPAP2B
Coexpression	19429869-TableS1	Human Leukemia_Haferlach09_500genes	GeneSigDB	0.002725	8	334	RPS6KA2,LAMP1,ACP5,HIST1H2BK,JAG1,HIST1H2BF,BIK,HIST1H2BD
Coexpression	18689800-TableS7	Human EmbryonicStemCell_Thomas08_1088genes	GeneSigDB	0.003093	13	1023	TGFBR3,PLSCR1,NRAS,DKK3,DDR1,PTN,MVP,SSR1,SDC2,COL4A1,MCAM,EPB41L3,CD47
Coexpression	ONDER_CDH1_TARGETS_2_DN	Genes down-regulated in HMLE cells (immortalized nontransformed mammary epithelium) after E-cadhedrin (CDH1) [Gene ID=999] knockdown by RNAi.	MSigDB: C2.cgp	0.003499	9	463	CREG1,SLC7A8,HPSE,IL1RAP,DDR1,TNFAIP3,BIK,CADM1,RNF128
Coexpression	AMIT_EGF_RESPONSE_480_HELA	Genes whose expression peaked at 480 min after stimulation of HeLa cells with EGF [Gene ID=1950].	MSigDB: C2.cgp	0.003629	6	163	TGM2,TM4SF1,LAMP1,PDLIM5,COL4A1,PPAP2B
Coexpression	DAVICIONI_TARGETS_OF_PAX_FOXO1_FUSIONS_UP	Genes up-regulated in RD cells (embryonal rhabdomyosarcoma, ERMS) by expression of PAX3- or PAX7-FOXO1 [Gene ID=5077, 5081, 2308] fusions off retroviral vectors.	MSigDB: C2.cgp	0.003801	7	252	CREG1,PLSCR1,SC5DL,SDC2,TNFAIP3,MCAM,CADM1
Coexpression	KOBAYASHI_EGFR_SIGNALING_24HR_UP	Genes up-regulated in H1975 cells (non-small cell lung cancer, NSCLC) resistant to gefitinib [PubChem=123631] after treatment with EGFR inhibitor CL-387785 [PubChem=2776] for 24h.	MSigDB: C2.cgp	0.004258	5	98	ACP5,HIST1H2BK,HIST1H2BF,HIST1H2BD,BCL6
Coexpression	17145885-SuppTable1	Human Lung_Kobayashi06_126genes	GeneSigDB	0.004373	5	99	ACP5,HIST1H2BK,HIST1H2BF,HIST1H2BD,BCL6
Coexpression	18535662-TableS1a	Mouse Lymphoma_Wu08_1813genes	GeneSigDB	0.00459	12	913	RPS6KA2,TGFBR3,STAM,LAMP1,RFK,MVP,MPZL1,SDC2,MFSD1,COL4A1,CD164,BCL6
Coexpression	12917485-Table8	Human Breast_Sotiriou03_706genes	GeneSigDB	0.006835	9	513	TM4SF1,PLSCR1,SC5DL,DDR1,PTN,SDC2,IFI6,TFAP2C,RAB31
Coexpression	LAIHO_COLORECTAL_CANCER_SERRATED_UP	Genes up-regulated in serrated vs conventional colorectal carcinoma (CRC) samples.	MSigDB: C2.cgp	0.006835	5	110	TM4SF1,SC5DL,PDLIM5,PLEKHB2,ATP6V0E1
Coexpression	16254373-Table3	Human Viral_Guo05_21genes	GeneSigDB	0.007152	3	18	PLSCR1,MVP,IFI6
Coexpression	19658189-TableS3	Human EmbryonicStemCell_Xu09_1311genes	GeneSigDB	0.007627	12	969	TGM2,CREG1,TBX3,RHOBTB3,H2BFS,SC5DL,IL1RAP,PDLIM5,DKK3,GPR126,MFSD1,EPB41L3
Coexpression	HELLEBREKERS_SILENCED_DURING_TUMOR_ANGIOGENESIS	Genes down-regulated in tumor-conditioned vs quiescent endothelial cells and up-regulated upon treatment with decitabine and TSA [PubChem=451668, 5562].	MSigDB: C2.cgp	0.007939	4	56	DKK3,TNFAIP3,FUCA1,CADM1
Coexpression	ENK_UV_RESPONSE_EPIDERMIS_UP	Genes up-regulated in epidermis after to UVB irradiation.	MSigDB: C2.cgp	0.007994	7	292	PLSCR1,SLC16A1,HPSE,DKK3,HIST1H2BD,RAB31,CD47
Coexpression	16455954-TableS1	Human StemCell_Dekker06_600genes	GeneSigDB	0.007994	9	531	HPSE,ACP5,JAG1,GPR126,MVP,GPR137B,TFAP2C,CD47,PPAP2B
Coexpression	17699775-SuppTable2	Human Lung_Johnson07_571genes	GeneSigDB	0.008165	8	407	NRAS,H2BFS,HIST1H2BK,SAR1B,CD164,MCAM,TFAP2C,CD47
Coexpression	17597811-SuppTable6	Human Leukemia_Mullighan07_838genes	GeneSigDB	0.008563	10	679	TM4SF1,RPS6KA2,STAM,LAMP1,SEC23B,LRP10,KIAA1199,PLEKHB2,MFSD1,ATP6V0E1
Coexpression	RIGGI_EWING_SARCOMA_PROGENITOR_UP	Genes up-regulated in mesenchymal stem cells (MSC) engineered to express EWS-FLI1 [Gene ID=2130, 2321] fusion protein.	MSigDB: C2.cgp	0.008563	8	413	TBX3,DGKD,IL1RAP,JAG1,GPR137B,HIST1H2BF,HIST1H2BD,MCAM
Coexpression	18787218-tableS1	Human Liver_Chao09_1031genes	GeneSigDB	0.008563	10	684	TGFBR3,KIAA1199,JAG1,GPR126,TNFAIP3,HIST1H2BD,IFI6,TFAP2C,RAB31,EPB41L3
Coexpression	PICCALUGA_ANGIOIMMUNOBLASTIC_LYMPHOMA_UP	Up-regulated genes in angioimmunoblastic lymphoma (AILT) compared to normal T lymphocytes.	MSigDB: C2.cgp	0.008563	6	202	RHOBTB3,PDLIM5,COL4A1,FUCA1,GPRC5B,PPAP2B
Coexpression	FLECHNER_BIOPSY_KIDNEY_TRANSPLANT_REJECTED_VS_OK_DN	Genes differentially expressed in kidney biopsies from patients with acute transplant rejection compared to the biopsies from patients with well functioning kidneys more than 1-year post transplant.	MSigDB: C2.cgp	0.008563	9	544	SLC7A8,RHOBTB3,SC5DL,RFK,PDLIM5,PLEKHB2,ATP6V0E1,FUCA1,EPB41L3
Coexpression	17699763-SuppTable1	Human Pancreas_Nakamura07_1222genes	GeneSigDB	0.008563	11	840	CREG1,RHOBTB3,DKK3,KIAA1199,SSR1,MFSD1,COL4A1,FUCA1,HIST1H2BD,RAB31,BCL6
Coexpression	AMIT_EGF_RESPONSE_240_HELA	Genes whose expression peaked at 240 min after stimulation of HeLa cells with EGF [Gene ID=1950].	MSigDB: C2.cgp	0.008563	4	60	TM4SF1,TBX3,PDLIM5,PPAP2B
Coexpression	17177833-SuppTable1	Human Ovarian_Baranova06_907genes_SertoliLeydig	GeneSigDB	0.008563	11	841	TM4SF1,PDLIM5,ACP5,DKK3,SSR1,GPR137B,CD164,IFI6,MCAM,RAB31,CD47
Coexpression	18006812-TableS1	Human Lymphoma_Piccaluga07_260genes	GeneSigDB	0.008563	6	204	RHOBTB3,PDLIM5,COL4A1,FUCA1,GPRC5B,PPAP2B
Coexpression	DACOSTA_UV_RESPONSE_VIA_ERCC3_DN	Genes down-regulated in fibroblasts expressing mutant forms of ERCC3 [Gene ID=2071] after UV irradiation.	MSigDB: C2.cgp	0.008717	11	846	RPS6KA2,TGFBR3,PLSCR1,RHOBTB3,STAM,IL1RAP,PDLIM5,KIAA1199,GPR126,RAB31,PPAP2B
Coexpression	11861364-Table2a	Human Bladder_Liang02_61genes	GeneSigDB	0.008717	4	61	TNFAIP3,BIK,IFI6,MCAM
Coexpression	18277965-TableS1b	Human Liver_Skawran08_551genes	GeneSigDB	0.00906	8	425	TGFBR3,IL1RAP,SRD5A1,PDLIM5,GPR126,SAR1B,EPB41L3,PPAP2B
Coexpression	DIAZ_CHRONIC_MEYLOGENOUS_LEUKEMIA_UP	Genes up-regulated in CD34+ [Gene ID=947] cells isolated from bone marrow of CML (chronic myelogenous leukemia) patients, compared to those from normal donors.	MSigDB: C2.cgp	0.009264	14	1374	TGM2,CREG1,PLSCR1,SLC16A1,STAM,IL1RAP,SRD5A1,PDLIM5,SSR1,CYP51A1,ATP6V0E1,RREB1,RAB31,CD47
Coexpression	KIM_WT1_TARGETS_UP	Genes up-regulated in UB27 cells (osteosarcoma) at any time point after inducing the expression of a mutant form of WT1 [Gene ID=7490].	MSigDB: C2.cgp	0.01009	6	213	TM4SF1,TBX3,IL1RAP,PDLIM5,TNFAIP3,CYP51A1
Coexpression	KIM_RESPONSE_TO_TSA_AND_DECITABINE_UP	Genes up-regulated in glioma cell lines treated with both decitabine [PubChem=451668] and TSA [PubChem=5562].	MSigDB: C2.cgp	0.01018	5	129	TGM2,IL1RAP,FUCA1,BIK,HIST1H2BD
Coexpression	RIGGINS_TAMOXIFEN_RESISTANCE_DN	Genes down-regulated SUM44/LCCTam cells (breast cancer) resistant to 4-hydroxytamoxifen [PubChem=63062] relative to the parental SUM44 cells sensitive to the drug.	MSigDB: C2.cgp	0.01059	6	216	TM4SF1,RPS6KA2,PDLIM5,IFI6,RAB31,CD47
Coexpression	15326482-Table2	Human Liver_Nakagawa04_91genes	GeneSigDB	0.01089	4	66	TGFBR3,RAB31,EPB41L3,PPAP2B
Coexpression	16288205-GeneTable3	Human Breast_Charafe-Jauffret06_1309genes	GeneSigDB	0.01171	11	884	SLC7A8,DKK3,DDR1,JAG1,MVP,TNFAIP3,COL4A1,BIK,MCAM,RAB31,GPRC5B
Coexpression	17699775-SuppTable1	Human Lung_Johnson07_1334genes	GeneSigDB	0.01203	11	888	TGFBR3,TBX3,NRAS,LRP10,DKK3,KIAA1199,SAR1B,MVP,IFI6,MCAM,RAB31
Coexpression	FARMER_BREAST_CANCER_APOCRINE_VS_BASAL	Genes which best discriminate between two groups of breast cancer according the status of ESR1 and AR [Gene ID=2099, 367]: apocrine (ESR1- AR+) vs basal (ESR1- AR-).	MSigDB: C2.cgp	0.01233	7	330	PLSCR1,NRAS,SLC16A1,SC5DL,SEC23B,SAR1B,CYP51A1
Coexpression	BROWNE_HCMV_INFECTION_16HR_UP	Genes up-regulated in primary fibroblast cell culture after infection with HCMV (AD169 strain) at 16 h time point that were not up-regulated at the previous time point, 14 h.	MSigDB: C2.cgp	0.0124	6	225	PLSCR1,SLC16A1,RFK,SSR1,PLEKHB2,IFI6
Coexpression	SENESE_HDAC1_AND_HDAC2_TARGETS_DN	Genes down-regulated in U2OS cells (osteosarcoma) upon knockdown of both HDAC1 and HDAC2 [Gene ID=3065, 3066] by RNAi.	MSigDB: C2.cgp	0.01285	6	227	RHOBTB3,SC5DL,SRD5A1,SDC2,HIST1H2BD,EPB41L3
Coexpression	TAKEDA_TARGETS_OF_NUP98_HOXA9_FUSION_10D_DN	Genes down-regulated in CD34+ [Gene ID=947] hematopoetic cells by expression of NUP98-HOXA9 fusion [Gene ID=4928, 3205] off a retroviral vector at 10 days after transduction.	MSigDB: C2.cgp	0.01346	5	140	RPS6KA2,SLC7A8,ACP5,FUCA1,PPAP2B
Coexpression	15489886-TableS1b	Human Sarcoma_Mason04_549genes	GeneSigDB	0.0142	8	464	RPS6KA2,PLSCR1,NRAS,PTN,SDC2,COL4A1,MCAM,PPAP2B
Coexpression	17099726-SuppTable1	Human Breast_HernandezVargas07_313genes	GeneSigDB	0.01606	6	238	TGFBR3,IL1RAP,SDC2,MCAM,RAB31,CD47
Coexpression	NAKAMURA_TUMOR_ZONE_PERIPHERAL_VS_CENTRAL_DN	Down-regulated genes in peripheral zone of human pancreatic cancer growing in the pancreas of nude mice compared to that of the tumor from the central zone.	MSigDB: C2.cgp	0.01666	9	616	CREG1,RHOBTB3,KIAA1199,SSR1,MFSD1,FUCA1,HIST1H2BD,RAB31,BCL6
Coexpression	NUYTTEN_NIPP1_TARGETS_DN	Genes down-regulated in PC3 cells (prostate cancer) after knockdown of NIPP1 [Gene ID=5511] by RNAi.	MSigDB: C2.cgp	0.01818	10	777	SLC16A1,HPSE,LRP10,KIAA1199,DDR1,GPR126,PTN,BIK,MCAM,GPRC5B
Coexpression	12821946-Table5	Human Immune_Kulaeva_03_85genes	GeneSigDB	0.01997	4	80	TGM2,TM4SF1,DDR1,IFI6
Coexpression	18631401-TableS3	Human Breast_Yau08_1518genes_OxidativeStress	GeneSigDB	0.01997	12	1129	TM4SF1,TBX3,SLC16A1,RHOBTB3,PDLIM5,JAG1,GPR137B,SDC2,HIST1H2BF,BIK,HIST1H2BD,CADM1
Coexpression	16081686-SuppTable2	Human Lymphoma_Tome05_357genes	GeneSigDB	0.01997	5	155	CREG1,LAMP1,LRP10,ACP5,CYP51A1
Coexpression	16574658-SuppTable1	Human StemCell_Udayakumar06_458genes	GeneSigDB	0.02051	7	366	SLC16A1,SRD5A1,HIST1H2BK,DDR1,HIST1H2BD,CD47,PPAP2B
Coexpression	SMITH_LIVER_CANCER	Potential marker genes specifically up-regulated in the majority of hepatocellular carcinoma (HCC) tumors.	MSigDB: C2.cgp	0.0214	3	31	TBX3,SDC2,TNFAIP3
Coexpression	TSAI_RESPONSE_TO_RADIATION_THERAPY	Genes up-regulated in response to both single dose and fractionated radiation that were common to all three cell lines studied.	MSigDB: C2.cgp	0.0214	3	31	TGFBR3,COL4A1,IFI6
Coexpression	16249385-Table3	Human Leukemia_Ge06_106genes	GeneSigDB	0.02152	4	83	STAM,RFK,PDLIM5,JAG1
Coexpression	15897907-SuppTable5	Human Breast_Farmer05_269genes__basal_apocrine_luminal	GeneSigDB	0.02192	6	258	TGFBR3,PLSCR1,SDC2,IFI6,RAB31,CD47
Coexpression	ACEVEDO_LIVER_CANCER_UP	Genes up-regulated in hepatocellular carcinoma (HCC) compared to normal liver samples.	MSigDB: C2.cgp	0.02192	11	973	NRAS,RHOBTB3,H2BFS,LRP10,HIST1H2BK,SSR1,GPR137B,MFSD1,CYP51A1,ATP6V0E1,COL4A1
Coexpression	16288205-GeneTable2	Human Breast_Charafe-Jauffret06_1233genes	GeneSigDB	0.02192	10	807	TBX3,PLSCR1,SLC7A8,SLC16A1,IL1RAP,JAG1,MPZL1,TNFAIP3,COL4A1,CADM1
Coexpression	20077526-TableS4	Human StemCell_Hao09_359genes	GeneSigDB	0.02192	6	259	RPS6KA2,TBX3,PDLIM5,JAG1,BCL6,PPAP2B
Coexpression	FRASOR_RESPONSE_TO_ESTRADIOL_UP	Genes up-regulated in MCF-7 cells (breast cancer) by estradiol (E2) [PubChem=5757].	MSigDB: C2.cgp	0.02203	3	32	SDC2,RAB31,EPB41L3
Coexpression	19204204-SupplementaryTable2	Human Breast_Parker09_412genes_IntrinsicGenes_Perou2000	GeneSigDB	0.02227	7	377	TM4SF1,PTN,SDC2,IFI6,TFAP2C,RAB31,PPAP2B
Coexpression	VECCHI_GASTRIC_CANCER_ADVANCED_VS_EARLY_UP	Up-regulated genes distinguishing between two subtypes of gastric cancer: advanced (AGC) and early (EGC).	MSigDB: C2.cgp	0.02366	5	165	IL1RAP,KIAA1199,COL4A1,RAB31,BCL6
Coexpression	16135802-Table1	Human Pancreas_Levy05_114genes	GeneSigDB	0.02366	4	87	TGFBR3,TBX3,GPR126,COL4A1
Coexpression	18451145-TableS1	Human StemCell_Kumamoto08_2005genes	GeneSigDB	0.02429	13	1359	CREG1,TGFBR3,SLC7A8,RHOBTB3,IL1RAP,LRP10,DKK3,DDR1,GPR137B,MFSD1,FUCA1,HIST1H2BD,EPB41L3
Coexpression	ONKEN_UVEAL_MELANOMA_DN	Genes down-regulated in uveal melanoma: class 2 vs class 1 tumors.	MSigDB: C2.cgp	0.02619	8	524	CREG1,PLSCR1,SLC7A8,SLC16A1,RHOBTB3,LAMP1,ACP5,MCAM
Coexpression	18081427-TableS8	Mouse Breast_Crawford07_981genes	GeneSigDB	0.02628	9	673	TGM2,CREG1,TGFBR3,DDR1,MVP,MPZL1,CADM1,RNF128,PPAP2B
Coexpression	GUTIERREZ_MULTIPLE_MYELOMA_DN	Genes exclusively down-regulated in plasma cells from MM (multiple myeloma) patients but with a similiar expression pattern in the normal cells and in the cells from WM (Waldenstroem's macroblobulinemia) patients.	MSigDB: C2.cgp	0.02657	3	35	ATP6V0E1,IFI6,CD47
Coexpression	15459216-TableA2e	Human Leukemia_Haslinger04_36genes	GeneSigDB	0.02657	3	35	RPS6KA2,HIST1H2BK,HIST1H2BD
Coexpression	CROONQUIST_NRAS_VS_STROMAL_STIMULATION_UP	Genes up-regulated in ANBL-6 cell line (multiple myeloma, MM) expressing an activated form of NRAS [Gene ID=4893] off a plasmid vector compared to those co-cultured with bone marrow stromal cells.	MSigDB: C2.cgp	0.02853	3	36	NRAS,RHOBTB3,ACP5
Coexpression	HOEBEKE_LYMPHOID_STEM_CELL_UP	Genes up-regulated in the common lymphoid progenitor (CLP, defined as CD34+CD38-CD7+ [Gene ID=947, 952, 924]) compared to a multipotent cord blood cell (defined as CD34+CD38+CD7-).	MSigDB: C2.cgp	0.02853	4	93	RPS6KA2,TNFAIP3,RAB31,BCL6
Coexpression	DELYS_THYROID_CANCER_UP	Genes up-regulated in papillary thyroid carcinoma (PTC) compared to normal tissue.	MSigDB: C2.cgp	0.02898	7	400	TGM2,RPS6KA2,RHOBTB3,STAM,IL1RAP,MVP,GPRC5B
Coexpression	DOUGLAS_BMI1_TARGETS_DN	Genes down-regulated in A4573 cells (Ewing's sarcoma, ESFT) after knockdown of BMI1 [Gene ID=648] by RNAi.	MSigDB: C2.cgp	0.02989	6	281	IL1RAP,MVP,GPR137B,TNFAIP3,MFSD1,IFI6
Coexpression	18637760-SuppTable3	Human Leukemia_Whitney09_50genes_1-50DownRegulated	GeneSigDB	0.02992	3	37	GPR126,CADM1,EPB41L3
Coexpression	SHAFFER_IRF4_TARGETS_IN_MYELOMA_VS_MATURE_B_LYMPHOCYTE	IRF4 [Gene ID=3662] target genes up-regulated in primary myeloma vs. mature B lymphocytes.	MSigDB: C2.cgp	0.03092	4	96	SSR1,MPZL1,TNFAIP3,CYP51A1
Coexpression	16365179-TableA3	Human HeadandNeck_Bredel06_250genes	GeneSigDB	0.03092	5	180	TBX3,RHOBTB3,TNFAIP3,CADM1,TFAP2C
Coexpression	VERHAAK_AML_WITH_NPM1_MUTATED_UP	Genes up-regulated in acute myeloid leukemia (AML) patients with mutated NPM1 [Gene ID=4869].	MSigDB: C2.cgp	0.03092	5	180	JAG1,MVP,TNFAIP3,EPB41L3,BCL6
Coexpression	THUM_SYSTOLIC_HEART_FAILURE_UP	Genes up-regulated in samples with systolic heart failure compared to normal hearts.	MSigDB: C2.cgp	0.03092	7	408	TGM2,TM4SF1,SLC16A1,SC5DL,LAMP1,DKK3,SDC2
Coexpression	15793299-TableC	Mouse Breast_Astolfi05_1104genes_TumorGenes	GeneSigDB	0.03398	10	872	TM4SF1,RFK,ACP5,DDR1,SAR1B,MCAM,CADM1,RAB31,CD47,PPAP2B
Coexpression	DANG_BOUND_BY_MYC	Genes whose promoters are bound by MYC [Gene ID=4609], according to MYC Target Gene Database.	MSigDB: C2.cgp	0.03535	11	1053	RPS6KA2,NRAS,H2BFS,LAMP1,SRD5A1,SEC23B,ACP5,COL4A1,HIST1H2BF,CD164,VGF
Coexpression	15257931-SuppTableA	Human Leukemia_Teuffel04_726genes	GeneSigDB	0.03655	8	562	RPS6KA2,IL1RAP,JAG1,MPZL1,SDC2,FUCA1,BIK,CD164
Coexpression	LEE_RECENT_THYMIC_EMIGRANT	Candidate genes specific for recent thymic emigrants (RTEs).	MSigDB: C2.cgp	0.03675	4	102	PLSCR1,HIST1H2BK,TNFAIP3,HIST1H2BD
Coexpression	18034892-Table1	Human StemCell_Seo07_61genes	GeneSigDB	0.03717	3	41	TGM2,TM4SF1,COL4A1
Coexpression	15690055-TableS1	Human Stomach_Kang05_56genes	GeneSigDB	0.03717	3	41	DKK3,RAB31,PPAP2B
Coexpression	16109776-TableS1	Human Leukemia_Verhaak05_568genes	GeneSigDB	0.03835	7	427	RPS6KA2,RHOBTB3,JAG1,MVP,TNFAIP3,EPB41L3,BCL6
Coexpression	20179214-Table2	Human Brain_DePreter10_42genes	GeneSigDB	0.03926	3	42	PTN,CADM1,EPB41L3
Coexpression	KOYAMA_SEMA3B_TARGETS_DN	Genes down-regulated in NCI-H1299 cells (large cell neuroendocrine carcinoma) stably expressing SEMA3B [Gene ID=7869].	MSigDB: C2.cgp	0.03955	6	303	TBX3,NRAS,DGKD,JAG1,GPR126,CD47
Coexpression	19306436-TableS2a	Human Stomach_Zhao09_324genes	GeneSigDB	0.04432	6	310	TGM2,PLSCR1,KIAA1199,COL4A1,RAB31,CD47
Coexpression	CHARAFE_BREAST_CANCER_LUMINAL_VS_BASAL_DN	Genes down-regulated in luminal-like breast cancer cell lines compared to the basal-like ones.	MSigDB: C2.cgp	0.0489	7	447	PLSCR1,SLC16A1,IL1RAP,JAG1,MPZL1,TNFAIP3,COL4A1
Coexpression	MANALO_HYPOXIA_UP	Genes up-regulated in response to both hypoxia and overexpression of an active form of HIF1A [Gene ID=3091].	MSigDB: C2.cgp	0.04925	5	204	RPS6KA2,DKK3,TNFAIP3,COL4A1,BCL6
Coexpression	18818702-SuppTable2	Human Leukemia_Murati09_1686genes	GeneSigDB	0.04971	11	1108	CREG1,RHOBTB3,STAM,DGKD,SRD5A1,SEC23B,LRP10,MPZL1,FUCA1,BIK,CD47
Coexpression	16849537-SuppTable3	Human StemCell_Davicioni06_389genes	GeneSigDB	0.04971	6	319	CREG1,PLSCR1,SC5DL,SDC2,TNFAIP3,CADM1
Coexpression	20559987-TableS1	Rat Heart_Lara-Pezzi09_1421genes	GeneSigDB	0.04971	9	757	TGM2,PLSCR1,PDLIM5,DDR1,SSR1,SDC2,PLEKHB2,FUCA1,CD47
Coexpression	16440291-SuppTable1	Human HeadandNeck_Martens06_209genes	GeneSigDB	0.04986	5	206	TGFBR3,KIAA1199,COL4A1,MCAM,GPRC5B
Coexpression Atlas	GSM605862_500	Myeloid Cells, MF.Thio5.II-480hi.PC, CD115+ MHC II- F480hi Siglec F-, Peritoneal Cavity, avg-3	Immgen.org, GSE15907	0.01034	11	441	TGM2,CREG1,SLC7A8,HPSE,LAMP1,GPR126,GPR137B,RAB31,RNF128,GPRC5B,PPAP2B
Coexpression Atlas	DevelopingLowerUrinaryTract_e13.5_bladder mesenchyme_emap-3087_k2_1000	DevelopingLowerUrinaryTract_e13.5_bladder mesenchyme_emap-3087_k2_1000	Gudmap Mouse MOE430.2	0.01034	6	92	TGM2,TM4SF1,HPSE,DKK3,SSR1,CD47
Coexpression Atlas	GSM605836_500	Myeloid Cells, DC.8-4-11b-.MLN, CD45-APC CD11b-FITC CD11c-eFluor780 CD4-PE CD8a-eF, Lymph Node, avg-3	Immgen.org, GSE15907	0.01962	10	418	CREG1,LAMP1,JAG1,GPR126,MVP,GPR137B,PLEKHB2,TNFAIP3,CYP51A1,BCL6
Coexpression Atlas	kidney_adult_RenCorpuscGlomer_1000	kidney_adult_RenCorpuscGlomer_1000	Gudmap Mouse MOE430.2	0.01962	14	878	TM4SF1,TGFBR3,TBX3,PLSCR1,SLC7A8,RFK,PDLIM5,PTN,SDC2,PLEKHB2,MFSD1,ATP6V0E1,CD47,PPAP2B
Coexpression Atlas	GSM605865_500	Myeloid Cells, MF.Thio5.II-480int.PC, CD115+ MHCII- F480int SiglecF- CD11c+, Peritoneal Cavity, avg-3	Immgen.org, GSE15907	0.01962	10	437	CREG1,SLC7A8,HPSE,LAMP1,GPR126,GPR137B,RAB31,RNF128,GPRC5B,PPAP2B
Coexpression Atlas	kidney_adult_RenalCapsule_1000	kidney_adult_RenalCapsule_1000	Gudmap Mouse MOE430.2	0.01973	13	780	TGM2,CREG1,TM4SF1,TGFBR3,SLC16A1,PDLIM5,ACP5,GPR126,SDC2,PLEKHB2,FUCA1,CD47,PPAP2B
Computational	module_38	Genes in module_38	MSigDb: C4 - CM: Cancer Modules	0.0002858	14	455	TGM2,TM4SF1,TGFBR3,SLC7A8,RHOBTB3,HIST1H2BK,JAG1,GPR126,MVP,TNFAIP3,COL4A1,FUCA1,TFAP2C,RAB31
Computational	module_44	Genes in module_44	MSigDb: C4 - CM: Cancer Modules	0.001237	11	319	TGM2,CREG1,PLSCR1,ACP5,HIST1H2BK,TNFAIP3,COL4A1,FUCA1,RAB31,EPB41L3,BCL6
Computational	module_5	Genes in module_5	MSigDb: C4 - CM: Cancer Modules	0.001568	12	423	TGM2,TM4SF1,TGFBR3,PLSCR1,ACP5,MVP,TNFAIP3,COL4A1,FUCA1,CADM1,RAB31,EPB41L3
Computational	module_12	Genes in module_12	MSigDb: C4 - CM: Cancer Modules	0.001568	11	351	TGM2,RHOBTB3,PDLIM5,PTN,TNFAIP3,COL4A1,CADM1,RAB31,EPB41L3,GPRC5B,BCL6
Computational	module_1	Genes in module_1	MSigDb: C4 - CM: Cancer Modules	0.001644	11	361	TGM2,TM4SF1,TGFBR3,PLSCR1,RHOBTB3,PDLIM5,TNFAIP3,COL4A1,FUCA1,RAB31,BCL6
Computational	module_2	Genes in module_2	MSigDb: C4 - CM: Cancer Modules	0.002127	11	378	TGM2,TM4SF1,TGFBR3,RHOBTB3,GPR126,PTN,TNFAIP3,COL4A1,CADM1,EPB41L3,BCL6
Computational	module_84	Genes in module_84	MSigDb: C4 - CM: Cancer Modules	0.008495	12	531	TGM2,CREG1,PLSCR1,SLC7A8,IL1RAP,ACP5,HIST1H2BK,TNFAIP3,COL4A1,RAB31,EPB41L3,BCL6
Computational	module_19	Genes in module_19	MSigDb: C4 - CM: Cancer Modules	0.01128	9	307	TGM2,TGFBR3,SC5DL,COL4A1,FUCA1,CADM1,RAB31,EPB41L3,BCL6
MicroRNA	miR-124a:PicTar	miR-124a:PicTar	PicTar	0.04036	11	626	SLC7A8,SLC16A1,JAG1,MPZL1,SDC2,COL4A1,CD164,RREB1,CADM1,RNF128,EPB41L3
